# Supplementary material for: RNF31 restricts EV-A71 replication through innate immune activation and VP4 degradation, and is antagonized by viral 3C proteases
Source: PLoS Pathog. 2026 Jul 2;22(7):e1014415. doi: 10.1371/journal.ppat.1014415 (PMC13345468; doi:10.1371/journal.ppat.1014415)
Supplement: S1 Data — (XLS) [file ppat.1014415.s013.xls]

## Sheet: Proteins
Accession	Description	Coverage [%]	# Unique Peptides	# AAs	MW [kDa]	calc. pI	Score Sequest HT: Sample 1	Score Sequest HT: Sample 2	Score Sequest HT: Sample 3	# PSMs (by Search Engine): Vector	# PSMs (by Search Engine): EV-A71-3C-WT	# PSMs (by Search Engine): EV-A71-3C(H40A,C147A)	# Peptides (by Search Engine): Sample 1	# Peptides (by Search Engine): Sample 2	# Peptides (by Search Engine): Sample 3	Biological Process	Cellular Component	Molecular Function	Pfam IDs	GO Accessions	Entrez Gene ID	Ensembl Gene ID	Gene Symbol	Gene ID	WikiPathway Accessions	WikiPathways	Reactome Pathway Accessions	Reactome Pathways
P09874	Poly [ADP-ribose] polymerase 1 OS=Homo sapiens OX=9606 GN=PARP1 PE=1 SV=4	76	89	1014	113	8.88	586.44	657.67	130.31	241	264	50	77	86	33	cell organization and biogenesis;protein metabolism;DNA metabolism;RNA metabolism OR transcription;other metabolic processes;stress response;signal transduction;other biological processes	cytosol;mitochondrion;nucleus;other cell component	enzyme regulator activity;nucleic acid binding activity;other molecular function	Pf00533, Pf00644, Pf00645, Pf02877, Pf05406, Pf08063, Pf21728	[GO:0000122]; GO:0006357; GO:0045892; GO:0006355; GO:1902679; GO:0010468; GO:2001141; GO:0010558; GO:0051253; GO:0010556; GO:0051252; GO:0009890; GO:0010605; GO:0045934; GO:0009889; GO:0060255; GO:0019219; GO:0009892; GO:0019222; GO:0080090; GO:0048523; GO:0050794; GO:0048519; GO:0050789; GO:0065007; GO:0008150 [GO:0000723]; GO:0006259; GO:0032200; GO:0090304; GO:0051276; GO:0006139; GO:0043170; …	142	ENSG00000143799	PARP1	B1ANJ4; hsa:142; P09874; Q8IUZ9	WP2355; WP2513; WP314; WP3630; WP3644; WP3645; WP4262; WP4298; WP4656; WP4673; WP4752; WP4754; WP4874; WP4946; WP5046; WP5103; WP5316; WP5353; WP5527; WP5528; WP5529; WP5530; WP5531	Corticotropin-releasing hormone signaling; Nanoparticle triggered regulated necrosis; Fas ligand pathway and stress induction of heat shock proteins; NAD metabolism, sirtuins and aging; NAD+ metabolism; NAD+ biosynthetic pathways; Breast cancer pathway; Acute viral myocarditis; Joubert syndrome; Male infertility; Base excision repair; IL18 signaling; CAMKK2 pathway; DNA repair pathways, full netw…	R-HSA-3108214; R-HSA-2173795; R-HSA-5685939; R-HSA-5696395; R-HSA-5696394; R-HSA-192814; R-HSA-110362; R-HSA-5696400	SUMOylation of DNA damage response and repair proteins; Downregulation of SMAD2/3:SMAD4 transcriptional activity; HDR through MMEJ (alt-NHEJ); Formation of Incision Complex in GG-NER; DNA Damage Recognition in GG-NER; vRNA Synthesis; POLB-Dependent Long Patch Base Excision Repair; Dual Incision in GG-NER
P11388	DNA topoisomerase 2-alpha OS=Homo sapiens OX=9606 GN=TOP2A PE=1 SV=3	52	78	1531	174.3	8.72	269.69	274.47	30.27	145	138	20	81	86	19	cell cycle OR cell proliferation;cell organization and biogenesis;DNA metabolism;other metabolic processes;stress response;developmental processes;other biological processes	nucleus;other cell component	nucleic acid binding activity;other molecular function	Pf00204, Pf00521, Pf01751, Pf02518, Pf08070, Pf16898	[GO:0000287]; GO:0046872; GO:0043169; GO:0043167; GO:0036094; GO:0005488; GO:0003674 [GO:0000712]; GO:0061982; GO:0007131; GO:1903046; GO:0140527; GO:0007127; GO:0022402; GO:0022414; GO:0051321; GO:0035825; GO:0140013; GO:0009987; GO:0007049; GO:0008150; GO:0019953; GO:0006310; GO:0000280; GO:0006259; GO:0048285; GO:0090304; GO:0006996; GO:0006139; GO:0043170; GO:0016043; GO:0044238; GO:0008152; …	7153	ENSG00000131747	TOP2A	B2RTS1; hsa:7153; P11388; Q71UN1; Q71UQ5; Q9HB24; Q9HB25; Q9HB26; Q9UP44; Q9UQP9	WP2361; WP2363; WP2446	Gastric cancer network 1; Gastric cancer network 2; Retinoblastoma gene in cancer	R-HSA-4615885; R-HSA-1362277	SUMOylation of DNA replication proteins; Transcription of E2F targets under negative control by DREAM complex
Q08211	ATP-dependent RNA helicase A OS=Homo sapiens OX=9606 GN=DHX9 PE=1 SV=4	55	73	1270	140.9	6.84	278.66	340.18	332.31	124	134	127	60	68	64	cell organization and biogenesis;DNA metabolism;RNA metabolism OR transcription;other metabolic processes;stress response;transport;other biological processes	cytosol;cytoskeleton;nucleus;other cell component	translation activity;nucleic acid binding activity;other molecular function	Pf00035, Pf00270, Pf00271, Pf04408, Pf07717, Pf21010	[GO:0000380]; GO:0000398; GO:0000377; GO:0006397; GO:0000375; GO:0006396; GO:0016071; GO:0008380; GO:0044238; GO:0010467; GO:0032774; GO:0016070; GO:0008152; GO:0009059; GO:0141187; GO:0090304; GO:0009987; GO:0009058; GO:0043170; GO:0034654; GO:0006139; GO:0008150 [GO:0000978]; GO:0000977; GO:0000987; GO:0000976; GO:0001067; GO:1990837; GO:0003676; GO:0003690; GO:0043565; GO:0005488; GO:0003677; …	1660	ENSG00000135829	DHX9	B2RNV4; hsa:1660; Q05CI5; Q08211; Q12803; Q32Q22; Q5VY62; Q6PD69; Q99556	WP3584; WP411	MECP2 and associated Rett syndrome; mRNA processing	R-HSA-72163; R-HSA-9833482; R-HSA-1810476; R-HSA-3134963	mRNA Splicing - Major Pathway; PKR-mediated signaling; RIP-mediated NFkB activation via ZBP1; DEx/H-box helicases activate type I IFN and inflammatory cytokines production
Q00839	Heterogeneous nuclear ribonucleoprotein U OS=Homo sapiens OX=9606 GN=HNRNPU PE=1 SV=6	61	58	825	90.5	6	196.97	304.42	355.92	78	118	123	44	56	54	cell organization and biogenesis;RNA metabolism OR transcription;other metabolic processes;transport;developmental processes;other biological processes	cytosol;cytoskeleton;nucleus;other cell component	cytoskeletal activity;nucleic acid binding activity;other molecular function	Pf00622, Pf02037, Pf13671	[GO:0000122]; GO:0006357; GO:0045892; GO:0006355; GO:1902679; GO:0010468; GO:2001141; GO:0010558; GO:0051253; GO:0010556; GO:0051252; GO:0009890; GO:0010605; GO:0045934; GO:0009889; GO:0060255; GO:0019219; GO:0009892; GO:0019222; GO:0080090; GO:0048523; GO:0050794; GO:0048519; GO:0050789; GO:0065007; GO:0008150 [GO:0000228]; GO:0005694; GO:0031981; GO:0043232; GO:0070013; GO:0005634; GO:0043228; …	3192	ENSG00000153187	HNRNPU	hsa:3192; O75507; Q00839; Q8N174; Q96HY9; Q9BQ09	WP411; WP4258	mRNA processing; lncRNA in canonical Wnt signaling and colorectal cancer	R-HSA-72163; R-HSA-9844594; R-HSA-72203	mRNA Splicing - Major Pathway; Transcriptional regulation of brown and beige adipocyte differentiation by EBF2; Processing of Capped Intron-Containing Pre-mRNA
Q14690	Protein RRP5 homolog OS=Homo sapiens OX=9606 GN=PDCD11 PE=1 SV=3	46	77	1871	208.6	8.87	229.58	218.88	14.83	98	98	11	69	69	10	RNA metabolism OR transcription;other metabolic processes	cytosol;nucleus;other cell component	other molecular function	Pf00575, Pf05843, Pf23459	[GO:0005634]; GO:0043231; GO:0043227; GO:0043229; GO:0043226; GO:0005622; GO:0110165; GO:0005575 [GO:0005654]; GO:0110165; GO:0031981; GO:0005575; GO:0070013; GO:0005634; GO:0043233; GO:0043229; GO:0043231; GO:0031974; GO:0043226; GO:0005622; GO:0043227 [GO:0005730]; GO:0043232; GO:0031981; GO:0043228; GO:0043229; GO:0070013; GO:0005634; GO:0043226; GO:0005622; GO:0043233; GO:0043231; GO:0110165;…	22984	ENSG00000148843	PDCD11	hsa:22984; Q14690; Q2TA92; Q5W093; Q6P2J3; Q86VQ8; Q9H4P1			R-HSA-6791226; R-HSA-6790901	Major pathway of rRNA processing in the nucleolus and cytosol; rRNA modification in the nucleus and cytosol
Q14980	Nuclear mitotic apparatus protein 1 OS=Homo sapiens OX=9606 GN=NUMA1 PE=1 SV=2	50	88	2115	238.1	5.78	203.42	163.46		90	75		75	63		cell cycle OR cell proliferation;cell organization and biogenesis;other biological processes	plasma membrane;other membranes;cytosol;cytoskeleton;nucleus;other cell component	cytoskeletal activity;other molecular function	Pf21670	[GO:0000132]; GO:0040001; GO:0051294; GO:0051293; GO:1902850; GO:0030010; GO:0000226; GO:0051649; GO:0051653; GO:0051656; GO:1903047; GO:0007163; GO:0007010; GO:0007017; GO:0051234; GO:0051641; GO:0022402; GO:0051640; GO:0000278; GO:0009987; GO:0006996; GO:0051179; GO:0007049; GO:0008150; GO:0016043; GO:0071840 [GO:0000922]; GO:0110165; GO:0005819; GO:0005575; GO:0043232; GO:0015630; GO:0043228; …	4926	ENSG00000137497	NUMA1	H0YH75; hsa:4926; Q14980; Q14981; Q9BTE9	WP2858; WP3208; WP5346	Ectoderm differentiation; Ectoderm differentiation; 8p23.1 copy number variation syndrome	R-HSA-380320; R-HSA-68875	Recruitment of NuMA to mitotic centrosomes; Mitotic Prophase
Q9H583	HEAT repeat-containing protein 1 OS=Homo sapiens OX=9606 GN=HEATR1 PE=1 SV=3	43	89	2144	242.2	6.54	216.58	184.66	5.65	103	77	6	80	66	6	cell cycle OR cell proliferation;RNA metabolism OR transcription;other metabolic processes;other biological processes	mitochondrion;nucleus;other cell component	nucleic acid binding activity	Pf08146, Pf12397, Pf23243	[GO:0000462]; GO:0030490; GO:0006364; GO:0042274; GO:0006396; GO:0016072; GO:0042254; GO:0022613; GO:0044238; GO:0010467; GO:0032774; GO:0016070; GO:0044085; GO:0008152; GO:0009059; GO:0141187; GO:0090304; GO:0071840; GO:0009987; GO:0009058; GO:0043170; GO:0034654; GO:0006139; GO:0008150 [GO:0001650]; GO:0110165; GO:0005730; GO:0005575; GO:0043232; GO:0031981; GO:0043228; GO:0043229; GO:0070013; …	55127	ENSG00000119285	HEATR1	hsa:55127; Q5T3Q8; Q6P197; Q9H583; Q9NW23			R-HSA-6791226; R-HSA-6790901	Major pathway of rRNA processing in the nucleolus and cytosol; rRNA modification in the nucleus and cytosol
P46013	Proliferation marker protein Ki-67 OS=Homo sapiens OX=9606 GN=MKI67 PE=1 SV=2	38	95	3256	358.5	9.45	152.52	153.78		89	87		76	79		cell cycle OR cell proliferation;other biological processes	nucleus;other cell component	nucleic acid binding activity;other molecular function	Pf00498, Pf08065, Pf15276	[GO:0000793]; GO:0005694; GO:0043232; GO:0043228; GO:0043229; GO:0043226; GO:0005622; GO:0110165; GO:0005575 [GO:0003677]; GO:0003676; GO:0005488; GO:0003674 [GO:0003723]; GO:0003676; GO:0005488; GO:0003674 [GO:0005524]; GO:0032559; GO:0035639; GO:0030554; GO:0032555; GO:0043168; GO:1901265; GO:1901363; GO:0017076; GO:0032553; GO:0043167; GO:0005488; GO:0036094; GO:0000166; GO:0097367; GO:0003674…	4288	ENSG00000148773	MKI67	hsa:4288; P46013; Q5VWH2	WP2572	Primary focal segmental glomerulosclerosis (FSGS)
Q02880	DNA topoisomerase 2-beta OS=Homo sapiens OX=9606 GN=TOP2B PE=1 SV=3	46	64	1626	183.2	8	255.6	241.89	17.06	116	114	12	73	70	12	cell cycle OR cell proliferation;cell organization and biogenesis;DNA metabolism;other metabolic processes;stress response;developmental processes;other biological processes	cytosol;nucleus;other cell component	nucleic acid binding activity;other molecular function	Pf00204, Pf00521, Pf01751, Pf02518, Pf08070, Pf16898	[GO:0000712]; GO:0061982; GO:0007131; GO:1903046; GO:0140527; GO:0007127; GO:0022402; GO:0022414; GO:0051321; GO:0035825; GO:0140013; GO:0009987; GO:0007049; GO:0008150; GO:0019953; GO:0006310; GO:0000280; GO:0006259; GO:0048285; GO:0090304; GO:0006996; GO:0006139; GO:0043170; GO:0016043; GO:0044238; GO:0008152; GO:0071840 [GO:0000819]; GO:0051276; GO:0098813; GO:0006996; GO:0007059; GO:0016043; …	7155	ENSG00000077097	TOP2B	hsa:7155; Q02880; Q13600; Q9UMG8; Q9UQP8			R-HSA-4615885	SUMOylation of DNA replication proteins
Q9Y5B9	FACT complex subunit SPT16 OS=Homo sapiens OX=9606 GN=SUPT16H PE=1 SV=1	51	70	1047	119.8	5.66	215.16	268.56	31.26	94	99	18	57	64	11	cell organization and biogenesis;DNA metabolism;RNA metabolism OR transcription;other metabolic processes;stress response;other biological processes	nucleus	other molecular function	Pf00557, Pf08512, Pf08644, Pf14826, Pf21091, Pf24824	[GO:0005634]; GO:0043231; GO:0043227; GO:0043229; GO:0043226; GO:0005622; GO:0110165; GO:0005575 [GO:0005654]; GO:0110165; GO:0031981; GO:0005575; GO:0070013; GO:0005634; GO:0043233; GO:0043229; GO:0043231; GO:0031974; GO:0043226; GO:0005622; GO:0043227 [GO:0006260]; GO:0006259; GO:0090304; GO:0006139; GO:0043170; GO:0044238; GO:0008152; GO:0009987; GO:0008150 [GO:0006281]; GO:0006259; GO:0006974…	11198	ENSG00000092201	SUPT16H	hsa:11198; Q6GMT8; Q6P2F1; Q6PJM1; Q9NRX0; Q9Y5B9			R-HSA-112382; R-HSA-167152; R-HSA-167200; R-HSA-167238; R-HSA-167243; R-HSA-167287; R-HSA-167290; R-HSA-674695; R-HSA-6796648; R-HSA-6804756	Formation of RNA Pol II elongation complex ; Formation of HIV elongation complex in the absence of HIV Tat; Formation of HIV-1 elongation complex containing HIV-1 Tat; Pausing and recovery of Tat-mediated HIV elongation; Tat-mediated HIV elongation arrest and recovery; HIV elongation arrest and recovery; Pausing and recovery of HIV elongation; RNA Polymerase II Pre-transcription Events; TP53 Regu…
P38646	Stress-70 protein, mitochondrial OS=Homo sapiens OX=9606 GN=HSPA9 PE=1 SV=2	68	53	679	73.6	6.16	256.07	291.85	521.4	108	130	229	42	43	50	cell organization and biogenesis;protein metabolism;other metabolic processes;transport;other biological processes	other membranes;mitochondrion;nucleus;other cell component	other molecular function	Pf00012	[GO:0005524]; GO:0032559; GO:0035639; GO:0030554; GO:0032555; GO:0043168; GO:1901265; GO:1901363; GO:0017076; GO:0032553; GO:0043167; GO:0005488; GO:0036094; GO:0000166; GO:0097367; GO:0003674 [GO:0005730]; GO:0043232; GO:0031981; GO:0043228; GO:0043229; GO:0070013; GO:0005634; GO:0043226; GO:0005622; GO:0043233; GO:0043231; GO:0110165; GO:0031974; GO:0043227; GO:0005575 [GO:0005737]; GO:0110165;…	3313	ENSG00000113013	HSPA9	B2RCM1; hsa:3313; P30036; P31932; P38646; Q1HB43; Q53H23; Q6GU03; Q9BWB7; Q9UC56	WP2359; WP5152; WP5504	Parkin-ubiquitin proteasomal system pathway; Iron-sulfur cluster biogenesis; Disorders of mitochondrial homeostatis, dynamics, protein import, and quality control	R-HSA-6799198; R-HSA-9837999; R-HSA-9865881; R-HSA-1268020; R-HSA-9841251; R-HSA-3371453; R-HSA-8950505; R-HSA-8949613	Complex I biogenesis; Mitochondrial protein degradation; Complex III assembly; Mitochondrial protein import; Mitochondrial unfolded protein response (UPRmt); Regulation of HSF1-mediated heat shock response; Gene and protein expression by JAK-STAT signaling after Interleukin-12 stimulation; Cristae formation
Q9BUJ2	Heterogeneous nuclear ribonucleoprotein U-like protein 1 OS=Homo sapiens OX=9606 GN=HNRNPUL1 PE=1 SV=2	57	50	856	95.7	6.92	150.87	196.82	345.46	67	72	136	39	38	45	RNA metabolism OR transcription;other metabolic processes;other biological processes	nucleus;other cell component	other molecular function	Pf00622, Pf02037, Pf13671	[GO:0000380]; GO:0000398; GO:0000377; GO:0006397; GO:0000375; GO:0006396; GO:0016071; GO:0008380; GO:0044238; GO:0010467; GO:0032774; GO:0016070; GO:0008152; GO:0009059; GO:0141187; GO:0090304; GO:0009987; GO:0009058; GO:0043170; GO:0034654; GO:0006139; GO:0008150 [GO:0005634]; GO:0043231; GO:0043227; GO:0043229; GO:0043226; GO:0005622; GO:0110165; GO:0005575 [GO:0005654]; GO:0110165; GO:0031981;…	11100	ENSG00000105323	HNRNPUL1	B3KMW7; hsa:11100; O76022; Q6ZSZ0; Q7L8P4; Q8N6Z4; Q96G37; Q9BUJ2; Q9HAL3; Q9UG75
P22626	Heterogeneous nuclear ribonucleoproteins A2/B1 OS=Homo sapiens OX=9606 GN=HNRNPA2B1 PE=1 SV=2	77	36	353	37.4	8.95	242.43	330.23	485.28	93	126	176	34	38	39	cell organization and biogenesis;RNA metabolism OR transcription;other metabolic processes;transport;other biological processes	non-structural extracellular;nucleus;other cell component	nucleic acid binding activity;other molecular function	Pf00076, Pf11627	[GO:0000398]; GO:0000377; GO:0006397; GO:0000375; GO:0006396; GO:0016071; GO:0008380; GO:0044238; GO:0010467; GO:0032774; GO:0016070; GO:0008152; GO:0009059; GO:0141187; GO:0090304; GO:0009987; GO:0009058; GO:0043170; GO:0034654; GO:0006139; GO:0008150 [GO:0000781]; GO:0098687; GO:0110165; GO:0005694; GO:0005575; GO:0043232; GO:0043228; GO:0043229; GO:0043226; GO:0005622 [GO:0003723]; GO:0003676;…	3181	ENSG00000122566	HNRNPA2B1	A0A024RA27; A0A024RA61; A8K064; hsa:3181; P22626; P22627; Q9UC98; Q9UDJ2	WP411	mRNA processing	R-HSA-72163; R-HSA-72203; R-HSA-8950505	mRNA Splicing - Major Pathway; Processing of Capped Intron-Containing Pre-mRNA; Gene and protein expression by JAK-STAT signaling after Interleukin-12 stimulation
P51991	Heterogeneous nuclear ribonucleoprotein A3 OS=Homo sapiens OX=9606 GN=HNRNPA3 PE=1 SV=2	58	34	378	39.6	9.01	148.29	201.03	272.12	60	76	100	33	34	35	RNA metabolism OR transcription;other metabolic processes	nucleus;other cell component		Pf00076	[GO:0000398]; GO:0000377; GO:0006397; GO:0000375; GO:0006396; GO:0016071; GO:0008380; GO:0044238; GO:0010467; GO:0032774; GO:0016070; GO:0008152; GO:0009059; GO:0141187; GO:0090304; GO:0009987; GO:0009058; GO:0043170; GO:0034654; GO:0006139; GO:0008150 [GO:0005634]; GO:0043231; GO:0043227; GO:0043229; GO:0043226; GO:0005622; GO:0110165; GO:0005575 [GO:0005654]; GO:0110165; GO:0031981; GO:0005575;…	220988	ENSG00000170144	HNRNPA3	D3DPF4; hsa:220988; P51991; Q53RW7; Q6URK5			R-HSA-72163; R-HSA-72203	mRNA Splicing - Major Pathway; Processing of Capped Intron-Containing Pre-mRNA
P04264	Keratin, type II cytoskeletal 1 OS=Homo sapiens OX=9606 GN=KRT1 PE=1 SV=6	66	42	644	66	8.12	383.93	417.71	403.86	139	142	131	45	46	44	cell organization and biogenesis;protein metabolism;other metabolic processes;stress response;other biological processes	non-structural extracellular;plasma membrane;other membranes;cytosol;cytoskeleton;other cell component	bone, tooth or skin structural activity;other molecular function	Pf00038, Pf16208, Pf16210	[GO:0001533]; GO:0005886; GO:0016020; GO:0071944; GO:0110165; GO:0005575 [GO:0001867]; GO:0006956; GO:0045087; GO:0002252; GO:0002253; GO:0006959; GO:0006955; GO:0140546; GO:0002376; GO:0050778; GO:0050896; GO:0098542; GO:0008150; GO:0002684; GO:0048584; GO:0050776; GO:0006952; GO:0051707; GO:0002682; GO:0048518; GO:0048583; GO:0006950; GO:0043207; GO:0044419; GO:0050789; GO:0009605; GO:0009607; …	3848	ENSG00000167768	KRT1	B2RA01; hsa:3848; P04264; P85925; P86104; Q14720; Q6GSJ0; Q9H298	WP2355	Corticotropin-releasing hormone signaling	R-HSA-6798695; R-HSA-6809371; R-HSA-9725554	Neutrophil degranulation; Formation of the cornified envelope; Differentiation of Keratinocytes in Interfollicular Epidermis in Mammalian Skin
Q9NR30	Nucleolar RNA helicase 2 OS=Homo sapiens OX=9606 GN=DDX21 PE=1 SV=5	61	52	783	87.3	9.28	213.46	190.08	69.14	91	84	37	51	50	28	cell organization and biogenesis;RNA metabolism OR transcription;other metabolic processes;stress response;other biological processes	cytosol;mitochondrion;nucleus;other cell component	enzyme regulator activity;nucleic acid binding activity;other molecular function	Pf00270, Pf00271, Pf08152	[GO:0002735]; GO:0002732; GO:0002733; GO:0002888; GO:0061081; GO:0002705; GO:0002720; GO:0002730; GO:0002886; GO:0002699; GO:0002703; GO:0001819; GO:0002702; GO:0002718; GO:0002684; GO:0002697; GO:0001817; GO:0010628; GO:0051240; GO:0002700; GO:0002682; GO:0048518; GO:0010468; GO:0051239; GO:0010557; GO:0050789; GO:0010556; GO:0009891; GO:0010604; GO:0065007; GO:0009889; GO:0060255; GO:0009893; G…	9188	ENSG00000165732	DDX21	B2RDL0; hsa:9188; Q13436; Q5VX41; Q68D35; Q9NR30	WP5352; WP5367	10q11.21q11.23 copy number variation syndrome; Rubinstein-Taybi syndrome 1	R-HSA-5250924; R-HSA-6791226	B-WICH complex positively regulates rRNA expression; Major pathway of rRNA processing in the nucleolus and cytosol
Q9UIG0	Tyrosine-protein kinase BAZ1B OS=Homo sapiens OX=9606 GN=BAZ1B PE=1 SV=2	48	69	1483	170.8	8.48	168.61	170.41	0	81	75	1	59	55	1	cell organization and biogenesis;protein metabolism;other metabolic processes;stress response;other biological processes	nucleus;other cell component	kinase activity;other molecular function	Pf00439, Pf00628, Pf10537, Pf15612, Pf15613	[GO:0000793]; GO:0005694; GO:0043232; GO:0043228; GO:0043229; GO:0043226; GO:0005622; GO:0110165; GO:0005575 [GO:0004715]; GO:0004713; GO:0004672; GO:0016301; GO:0016773; GO:0140096; GO:0016772; GO:0003824; GO:0016740; GO:0003674 [GO:0005524]; GO:0032559; GO:0035639; GO:0030554; GO:0032555; GO:0043168; GO:1901265; GO:1901363; GO:0017076; GO:0032553; GO:0043167; GO:0005488; GO:0036094; GO:0000166;…	9031	ENSG00000009954	BAZ1B	B9EGK3; D3DXE9; hsa:9031; O95039; O95247; O95277; Q6P1K4; Q86UJ6; Q9UIG0	WP4754; WP4932; WP5352	IL18 signaling; 7q11.23 copy number variation syndrome; 10q11.21q11.23 copy number variation syndrome	R-HSA-5250924; R-HSA-5693565	B-WICH complex positively regulates rRNA expression; Recruitment and ATM-mediated phosphorylation of repair and signaling proteins at DNA double strand breaks
O60264	SWI/SNF-related matrix-associated actin-dependent regulator of chromatin subfamily A member 5 OS=Homo sapiens OX=9606 GN=SMARCA5 PE=1 SV=1	53	43	1052	121.8	8.09	202.93	195.86	15.46	100	101	11	51	60	11	cell organization and biogenesis;DNA metabolism;RNA metabolism OR transcription;other metabolic processes;stress response;other biological processes	nucleus;other cell component	nucleic acid binding activity;other molecular function	Pf00176, Pf00271, Pf09110, Pf09111	[GO:0000183]; GO:0140718; GO:1990700; GO:0031507; GO:0006325; GO:0007000; GO:0045814; GO:0016043; GO:0006997; GO:0010629; GO:0040029; GO:0071840; GO:0006996; GO:0010468; GO:0010558; GO:0006338; GO:0009987; GO:0010556; GO:0009890; GO:0010605; GO:0008150; GO:0009889; GO:0060255; GO:0009892; GO:0019222; GO:0048523; GO:0050794; GO:0048519; GO:0050789; GO:0065007 [GO:0000785]; GO:0110165; GO:0005694; …	8467	ENSG00000153147	SMARCA5	hsa:8467; O60264	WP5352	10q11.21q11.23 copy number variation syndrome	R-HSA-606279; R-HSA-5250924; R-HSA-5693565; R-HSA-427413	Deposition of new CENPA-containing nucleosomes at the centromere; B-WICH complex positively regulates rRNA expression; Recruitment and ATM-mediated phosphorylation of repair and signaling proteins at DNA double strand breaks; NoRC negatively regulates rRNA expression
P35527	Keratin, type I cytoskeletal 9 OS=Homo sapiens OX=9606 GN=KRT9 PE=1 SV=3	77	38	623	62	5.24	208.94	223.85	167.66	67	73	59	33	33	31	cell organization and biogenesis;other biological processes	cytosol;cytoskeleton	cytoskeletal activity	Pf00038	[GO:0005200]; GO:0005198; GO:0007010; GO:0003674; GO:0006996; GO:0016043; GO:0071840; GO:0009987; GO:0008150 [GO:0005829]; GO:0110165; GO:0005737; GO:0005575; GO:0005622 [GO:0005856]; GO:0043232; GO:0043228; GO:0043229; GO:0043226; GO:0005622; GO:0110165; GO:0005575 [GO:0007283]; GO:0003006; GO:0048232; GO:0022414; GO:0032502; GO:0007276; GO:0008150; GO:0048609; GO:0019953 [GO:0008544]; GO:000988…	3857	ENSG00000171403	KRT9	hsa:3857; O00109; P35527; Q0IJ47; Q14665			R-HSA-6809371	Formation of the cornified envelope
Q96EP0	E3 ubiquitin-protein ligase RNF31 OS=Homo sapiens OX=9606 GN=RNF31 PE=1 SV=1	67	60	1072	119.6	6.57		62.89	303.55		32	104		28	57	protein metabolism;other metabolic processes;stress response;signal transduction;other biological processes	plasma membrane;other membranes;cytosol;other cell component	other molecular function	Pf09409, Pf16678, Pf18091, Pf18486, Pf22191, Pf25163	[GO:0000209]; GO:0016567; GO:0032446; GO:0070647; GO:0043687; GO:0036211; GO:0019538; GO:0043412; GO:0043170; GO:0044238; GO:0008152; GO:0009987; GO:0008150 [GO:0004842]; GO:0019787; GO:0016755; GO:0140096; GO:0016746; GO:0003824; GO:0016740; GO:0003674 [GO:0005829]; GO:0110165; GO:0005737; GO:0005575; GO:0005622 [GO:0008270]; GO:0046914; GO:0046872; GO:0043169; GO:0043167; GO:0036094; GO:0005488…	55072	ENSG00000092098; ENSG00000285152	RNF31	A0A962; hsa:55072; Q86VI2; Q8TEI0; Q96EP0; Q96GB4; Q96NF1; Q9H5F1; Q9NWD2			R-HSA-5357905; R-HSA-5357956; R-HSA-5357786	Regulation of TNFR1 signaling; TNFR1-induced NF-kappa-B signaling pathway; TNFR1-induced proapoptotic signaling
Q9BQG0	Myb-binding protein 1A OS=Homo sapiens OX=9606 GN=MYBBP1A PE=1 SV=2	51	60	1328	148.8	9.28	215.35	176.07	62.42	84	76	25	52	50	25	cell organization and biogenesis;other metabolic processes;stress response;signal transduction;other biological processes	nucleus;other cell component	nucleic acid binding activity;other molecular function	Pf04931	[GO:0003714]; GO:0003712; GO:0045892; GO:0030674; GO:0140110; GO:0006355; GO:1902679; GO:0060090; GO:0003674; GO:0010468; GO:2001141; GO:0010558; GO:0051253; GO:0010556; GO:0051252; GO:0009890; GO:0010605; GO:0045934; GO:0009889; GO:0060255; GO:0019219; GO:0009892; GO:0019222; GO:0080090; GO:0048523; GO:0050794; GO:0048519; GO:0050789; GO:0065007; GO:0008150 [GO:0005634]; GO:0043231; GO:0043227; …	10514	ENSG00000132382	MYBBP1A	hsa:10514; Q86VM3; Q9BQG0; Q9BW49; Q9P0V5; Q9UF99	WP1541; WP5352	Energy metabolism; 10q11.21q11.23 copy number variation syndrome	R-HSA-5250924	B-WICH complex positively regulates rRNA expression
O00567	Nucleolar protein 56 OS=Homo sapiens OX=9606 GN=NOP56 PE=1 SV=4	75	44	594	66	9.19	228.19	186.39	47.26	107	95	24	42	40	18	RNA metabolism OR transcription;other metabolic processes;other biological processes	nucleus;other cell component	nucleic acid binding activity;other molecular function	Pf01798, Pf08156	[GO:0001650]; GO:0110165; GO:0005730; GO:0005575; GO:0043232; GO:0031981; GO:0043228; GO:0043229; GO:0070013; GO:0005634; GO:0043226; GO:0005622; GO:0043233; GO:0043231; GO:0031974; GO:0043227 [GO:0005654]; GO:0110165; GO:0031981; GO:0005575; GO:0070013; GO:0005634; GO:0043233; GO:0043229; GO:0043231; GO:0031974; GO:0043226; GO:0005622; GO:0043227 [GO:0005730]; GO:0043232; GO:0031981; GO:0043228;…	10528	ENSG00000101361	NOP56	hsa:10528; O00567; Q2M3T6; Q9NQ05			R-HSA-6791226; R-HSA-6790901; R-HSA-390471	Major pathway of rRNA processing in the nucleolus and cytosol; rRNA modification in the nucleus and cytosol; Association of TriC/CCT with target proteins during biosynthesis
Q12906	Interleukin enhancer-binding factor 3 OS=Homo sapiens OX=9606 GN=ILF3 PE=1 SV=3	67	38	894	95.3	8.76	101.39	152.25	237.24	50	68	103	31	36	44	protein metabolism;RNA metabolism OR transcription;other metabolic processes;stress response;other biological processes	cytosol;mitochondrion;nucleus;other cell component	nucleic acid binding activity;other molecular function	Pf00035, Pf07528, Pf20965	[GO:0001618]; GO:0140272; GO:0046718; GO:0005515; GO:0044409; GO:0019058; GO:0005488; GO:0051701; GO:0016032; GO:0003674; GO:0044403; GO:0008150; GO:0044419 [GO:0003677]; GO:0003676; GO:0005488; GO:0003674 [GO:0003725]; GO:0003723; GO:0003676; GO:0005488; GO:0003674 [GO:0003727]; GO:0003723; GO:0003676; GO:0005488; GO:0003674 [GO:0005634]; GO:0043231; GO:0043227; GO:0043229; GO:0043226; GO:000562…	3609	ENSG00000129351	ILF3	A8K6F2; G5E9M5; hsa:3609; O43409; Q12906; Q6P1X1; Q86XY7; Q99544; Q99545; Q9BZH4; Q9BZH5; Q9NQ95; Q9NQ96; Q9NQ97; Q9NQ98; Q9NQ99; Q9NQA0; Q9NQA1; Q9NQA2; Q9NRN2; Q9NRN3; Q9NRN4; Q9UMZ9; Q9UN00; Q9UN84; Q9UNA2			R-HSA-9833482; R-HSA-9762293	PKR-mediated signaling; Regulation of CDH11 gene transcription
P35579	Myosin-9 OS=Homo sapiens OX=9606 GN=MYH9 PE=1 SV=4	29	36	1960	226.4	5.6	214.24	184.66	41.29	130	107	38	37	36	4	cell cycle OR cell proliferation;cell organization and biogenesis;protein metabolism;stress response;transport;developmental processes;signal transduction;other biological processes	plasma membrane;other membranes;cytosol;cytoskeleton;nucleus;other cell component	signal transduction activity or receptor binding;cytoskeletal activity;other molecular function	Pf00063, Pf01576, Pf02736	[GO:0000146]; GO:0003774; GO:0120544; GO:0140657; GO:0003674; GO:0120543; GO:0016853; GO:0003824 [GO:0000212]; GO:0007051; GO:1903046; GO:0000226; GO:0022402; GO:0022414; GO:0051321; GO:0007010; GO:0007017; GO:0009987; GO:0007049; GO:0008150; GO:0019953; GO:0006996; GO:0016043; GO:0071840 [GO:0001525]; GO:0048646; GO:0048514; GO:0032502; GO:0009653; GO:0035239; GO:0001568; GO:0008150; GO:0048856;…	4627	ENSG00000100345	MYH9	A8K6E4; hsa:4627; O60805; P35579; Q60FE2; Q86T83	WP2572; WP3888; WP4758; WP5426	Primary focal segmental glomerulosclerosis (FSGS); VEGFA-VEGFR2 signaling; Nephrotic syndrome; HDAC6 interactions in the central nervous system	R-HSA-2029482; R-HSA-9664422; R-HSA-9725370; R-HSA-9662360; R-HSA-9662361; R-HSA-1445148; R-HSA-5625900; R-HSA-3928663; R-HSA-416572; R-HSA-5625740; R-HSA-5627117; R-HSA-5627123; R-HSA-9662834	Regulation of actin dynamics for phagocytic cup formation; FCGR3A-mediated phagocytosis; Signaling by ALK fusions and activated point mutants; Sensory processing of sound by inner hair cells of the cochlea; Sensory processing of sound by outer hair cells of the cochlea; Translocation of SLC2A4 (GLUT4) to the plasma membrane; RHO GTPases activate CIT; EPHA-mediated growth cone collapse; Sema4D ind…
P13010	X-ray repair cross-complementing protein 5 OS=Homo sapiens OX=9606 GN=XRCC5 PE=1 SV=3	67	45	732	82.7	5.81	173.09	148.66	14.65	77	61	10	41	37	9	cell cycle OR cell proliferation;cell organization and biogenesis;DNA metabolism;other metabolic processes;stress response;developmental processes;other biological processes	non-structural extracellular;plasma membrane;other membranes;cytosol;nucleus;other cell component	enzyme regulator activity;nucleic acid binding activity;other molecular function	Pf02735, Pf03730, Pf03731, Pf08785	[GO:0000723]; GO:0006259; GO:0032200; GO:0090304; GO:0051276; GO:0006139; GO:0043170; GO:0006996; GO:0044238; GO:0008152; GO:0016043; GO:0009987; GO:0071840; GO:0008150 [GO:0000725]; GO:0006281; GO:0006310; GO:0006259; GO:0006974; GO:0090304; GO:0033554; GO:0006139; GO:0043170; GO:0006950; GO:0051716; GO:0044238; GO:0008152; GO:0050896; GO:0009987; GO:0008150 [GO:0000781]; GO:0098687; GO:0110165;…	7520	ENSG00000079246	XRCC5	A8K3X5; hsa:7520; P13010; Q0Z7V0; Q4VBQ5; Q53HH7; Q7M4N0; Q9UCQ0; Q9UCQ1	WP438; WP4673; WP4946; WP4963	Non-homologous end joining; Male infertility; DNA repair pathways, full network; p53 transcriptional gene network	R-HSA-6798695; R-HSA-1834949; R-HSA-5693571; R-HSA-164843; R-HSA-3270619	Neutrophil degranulation; Cytosolic sensors of pathogen-associated DNA ; Nonhomologous End-Joining (NHEJ); 2-LTR circle formation; IRF3-mediated induction of type I IFN
Q9H0A0	RNA cytidine acetyltransferase OS=Homo sapiens OX=9606 GN=NAT10 PE=1 SV=2	55	51	1025	115.7	8.27	182.74	125.33	19.56	82	55	13	49	40	13	protein metabolism;RNA metabolism OR transcription;other metabolic processes;other biological processes	nucleus;other cell component	nucleic acid binding activity;other molecular function	Pf05127, Pf08351, Pf13718, Pf13725	[GO:0000049]; GO:0003723; GO:0003676; GO:0005488; GO:0003674 [GO:0000154]; GO:0006364; GO:0009451; GO:0006396; GO:0016072; GO:0042254; GO:0016070; GO:0043412; GO:0044238; GO:0010467; GO:0032774; GO:0022613; GO:0090304; GO:0043170; GO:0008152; GO:0009059; GO:0141187; GO:0044085; GO:0006139; GO:0009987; GO:0009058; GO:0034654; GO:0071840; GO:0008150 [GO:0002101]; GO:0002097; GO:0006400; GO:0008033;…	55226	ENSG00000135372	NAT10	B4DFD5; E7ESU4; E9PMN9; hsa:55226; Q86WK5; Q9C0F4; Q9H0A0; Q9HA61; Q9NVF2	WP702	Metapathway biotransformation Phase I and II	R-HSA-6790901	rRNA modification in the nucleus and cytosol
P35908	Keratin, type II cytoskeletal 2 epidermal OS=Homo sapiens OX=9606 GN=KRT2 PE=1 SV=2	76	38	639	65.4	8	130.49	160.92	158.61	55	66	62	39	46	42	cell cycle OR cell proliferation;cell organization and biogenesis;protein metabolism;other metabolic processes;other biological processes	plasma membrane;cytosol;cytoskeleton;other cell component	bone, tooth or skin structural activity;cytoskeletal activity	Pf00038, Pf16208	[GO:0001533]; GO:0005886; GO:0016020; GO:0071944; GO:0110165; GO:0005575 [GO:0003334]; GO:0002064; GO:0030216; GO:0048468; GO:0030855; GO:0009913; GO:0043588; GO:0048856; GO:0048869; GO:0030154; GO:0060429; GO:0008544; GO:0048513; GO:0032502; GO:0009987; GO:0009888; GO:0008150 [GO:0005200]; GO:0005198; GO:0007010; GO:0003674; GO:0006996; GO:0016043; GO:0071840; GO:0009987; GO:0008150 [GO:0005737]…	3849	ENSG00000172867	KRT2	hsa:3849; P35908; Q4VAQ2			R-HSA-6809371	Formation of the cornified envelope
Q08945	FACT complex subunit SSRP1 OS=Homo sapiens OX=9606 GN=SSRP1 PE=1 SV=1	47	43	709	81	6.87	195.29	164.4	19.48	83	77	11	36	38	10	cell organization and biogenesis;DNA metabolism;other metabolic processes;stress response;other biological processes	nucleus	nucleic acid binding activity;other molecular function	Pf00505, Pf03531, Pf08512, Pf17292, Pf21092, Pf21103	[GO:0003677]; GO:0003676; GO:0005488; GO:0003674 [GO:0005634]; GO:0043231; GO:0043227; GO:0043229; GO:0043226; GO:0005622; GO:0110165; GO:0005575 [GO:0005654]; GO:0110165; GO:0031981; GO:0005575; GO:0070013; GO:0005634; GO:0043233; GO:0043229; GO:0043231; GO:0031974; GO:0043226; GO:0005622; GO:0043227 [GO:0005730]; GO:0043232; GO:0031981; GO:0043228; GO:0043229; GO:0070013; GO:0005634; GO:0043226…	6749	ENSG00000149136	SSRP1	hsa:6749; Q08945; Q5BJG8			R-HSA-6804756; R-HSA-112382; R-HSA-167152; R-HSA-167200; R-HSA-167238; R-HSA-167243; R-HSA-167287; R-HSA-167290; R-HSA-674695; R-HSA-6796648	Regulation of TP53 Activity through Phosphorylation; Formation of RNA Pol II elongation complex ; Formation of HIV elongation complex in the absence of HIV Tat; Formation of HIV-1 elongation complex containing HIV-1 Tat; Pausing and recovery of Tat-mediated HIV elongation; Tat-mediated HIV elongation arrest and recovery; HIV elongation arrest and recovery; Pausing and recovery of HIV elongation; …
P19338	Nucleolin OS=Homo sapiens OX=9606 GN=NCL PE=1 SV=3	42	41	710	76.6	4.7	142.74	145.89	39.38	58	55	18	35	36	16	developmental processes;other biological processes	plasma membrane;other membranes;nucleus;other cytoplasmic organelle;other cell component	nucleic acid binding activity;other molecular function	Pf00076	[GO:0001525]; GO:0048646; GO:0048514; GO:0032502; GO:0009653; GO:0035239; GO:0001568; GO:0008150; GO:0048856; GO:0035295; GO:0001944; GO:0007275; GO:0048731; GO:0072359; GO:0032501 [GO:0001533]; GO:0005886; GO:0016020; GO:0071944; GO:0110165; GO:0005575 [GO:0003723]; GO:0003676; GO:0005488; GO:0003674 [GO:0005634]; GO:0043231; GO:0043227; GO:0043229; GO:0043226; GO:0005622; GO:0110165; GO:0005575…	4691	ENSG00000115053	NCL	hsa:4691; P19338; Q53SK1; Q8NB06; Q9UCF0; Q9UDG1	WP2004; WP2005; WP2006; WP2272; WP3888	miR-targeted genes in lymphocytes; miR-targeted genes in muscle cell; miR-targeted genes in squamous cell; Pathogenic Escherichia coli infection; VEGFA-VEGFR2 signaling	R-HSA-6791226; R-HSA-9820960	Major pathway of rRNA processing in the nucleolus and cytosol; Respiratory syncytial virus (RSV) attachment and entry
P42704	Leucine-rich PPR motif-containing protein, mitochondrial OS=Homo sapiens OX=9606 GN=LRPPRC PE=1 SV=3	43	59	1394	157.8	6.13	100.55	126.43	2.19	56	69	3	45	56	3	RNA metabolism OR transcription;other metabolic processes;transport;other biological processes	other membranes;cytoskeleton;mitochondrion;nucleus;other cell component	cytoskeletal activity;nucleic acid binding activity;other molecular function	Pf01535	[GO:0000794]; GO:0000228; GO:0000793; GO:0005694; GO:0031981; GO:0043232; GO:0070013; GO:0005634; GO:0043228; GO:0043229; GO:0043233; GO:0043231; GO:0043226; GO:0005622; GO:0031974; GO:0043227; GO:0110165; GO:0005575 [GO:0000957]; GO:0000959; GO:0006401; GO:0016070; GO:0141188; GO:0090304; GO:0009057; GO:0034655; GO:0006139; GO:0043170; GO:0009056; GO:0044238; GO:0008152; GO:0009987; GO:0008150 […	10128	ENSG00000138095	LRPPRC	A0PJE3; A8K1V1; hsa:10128; P42704; Q53PC0; Q53QN7; Q6ZUD8; Q7Z7A6; Q96D84	WP4352	Ciliary landscape	R-HSA-9937008; R-HSA-9836573	Mitochondrial mRNA modification; Mitochondrial RNA degradation
P12956	X-ray repair cross-complementing protein 6 OS=Homo sapiens OX=9606 GN=XRCC6 PE=1 SV=2	60	42	609	69.8	6.64	178.73	118.54	10.19	84	53	9	40	35	9	cell organization and biogenesis;DNA metabolism;other metabolic processes;stress response;other biological processes	non-structural extracellular;cytosol;nucleus;other cell component	nucleic acid binding activity;other molecular function	Pf02037, Pf02735, Pf03730, Pf03731	[GO:0000723]; GO:0006259; GO:0032200; GO:0090304; GO:0051276; GO:0006139; GO:0043170; GO:0006996; GO:0044238; GO:0008152; GO:0016043; GO:0009987; GO:0071840; GO:0008150 [GO:0000725]; GO:0006281; GO:0006310; GO:0006259; GO:0006974; GO:0090304; GO:0033554; GO:0006139; GO:0043170; GO:0006950; GO:0051716; GO:0044238; GO:0008152; GO:0050896; GO:0009987; GO:0008150 [GO:0000783]; GO:0000782; GO:0140513;…	2547	ENSG00000196419	XRCC6	B1AHC8; hsa:2547; P12956; Q6FG89; Q9UCQ2; Q9UCQ3	WP438; WP4946; WP5316; WP5426	Non-homologous end joining; DNA repair pathways, full network; Primary ovarian insufficiency; HDAC6 interactions in the central nervous system	R-HSA-6798695; R-HSA-1834949; R-HSA-5693571; R-HSA-164843; R-HSA-3270619	Neutrophil degranulation; Cytosolic sensors of pathogen-associated DNA ; Nonhomologous End-Joining (NHEJ); 2-LTR circle formation; IRF3-mediated induction of type I IFN
P13645	Keratin, type I cytoskeletal 10 OS=Homo sapiens OX=9606 GN=KRT10 PE=1 SV=6	63	38	584	58.8	5.21	182.25	212.74	200.31	77	89	91	33	40	36	cell organization and biogenesis;protein metabolism;other metabolic processes;other biological processes	plasma membrane;cytosol;cytoskeleton;other cell component	bone, tooth or skin structural activity;other molecular function	Pf00038	[GO:0001533]; GO:0005886; GO:0016020; GO:0071944; GO:0110165; GO:0005575 [GO:0005737]; GO:0110165; GO:0005622; GO:0005575 [GO:0005829]; GO:0110165; GO:0005737; GO:0005575; GO:0005622 [GO:0005856]; GO:0043232; GO:0043228; GO:0043229; GO:0043226; GO:0005622; GO:0110165; GO:0005575 [GO:0005882]; GO:0099513; GO:0045111; GO:0099512; GO:0005856; GO:0099081; GO:0043232; GO:0099080; GO:0043228; GO:004322…	3858	ENSG00000186395	KRT10	hsa:3858; P13645; Q14664; Q8N175			R-HSA-6809371; R-HSA-9725554	Formation of the cornified envelope; Differentiation of Keratinocytes in Interfollicular Epidermis in Mammalian Skin
Q7L2E3	ATP-dependent RNA helicase DHX30 OS=Homo sapiens OX=9606 GN=DHX30 PE=1 SV=1	61	65	1194	133.9	8.78	136.6	136.71	85.22	72	62	45	52	47	38	cell organization and biogenesis;developmental processes	cytosol;mitochondrion;nucleus;other cell component	nucleic acid binding activity;other molecular function	Pf00270, Pf00271, Pf07717, Pf21010, Pf24995	[GO:0002151]; GO:0003723; GO:0003676; GO:0005488; GO:0003674 [GO:0003678]; GO:0004386; GO:0008094; GO:0120545; GO:0140640; GO:0140657; GO:0140097; GO:0120543; GO:0003824; GO:0003674; GO:0016853 [GO:0003682]; GO:0005488; GO:0003674 [GO:0003723]; GO:0003676; GO:0005488; GO:0003674 [GO:0003724]; GO:0004386; GO:0008186; GO:0140098; GO:0120545; GO:0140640; GO:0140657; GO:0120543; GO:0003824; GO:000367…	22907	ENSG00000132153	DHX30	A8K5F1; hsa:22907; O94965; Q7L2E3; Q7Z753; Q96CH4; Q9NUQ0
Q9Y2X3	Nucleolar protein 58 OS=Homo sapiens OX=9606 GN=NOP58 PE=1 SV=1	57	33	529	59.5	8.92	128.43	126.6	24.83	52	54	10	29	30	8	RNA metabolism OR transcription;other metabolic processes;other biological processes	cytosol;nucleus;other cell component	nucleic acid binding activity;other molecular function	Pf01798, Pf08156	[GO:0001094]; GO:0001091; GO:0044877; GO:0001099; GO:0140296; GO:0005488; GO:0001098; GO:0008134; GO:0003674; GO:0005515 [GO:0001650]; GO:0110165; GO:0005730; GO:0005575; GO:0043232; GO:0031981; GO:0043228; GO:0043229; GO:0070013; GO:0005634; GO:0043226; GO:0005622; GO:0043233; GO:0043231; GO:0031974; GO:0043227 [GO:0005654]; GO:0110165; GO:0031981; GO:0005575; GO:0070013; GO:0005634; GO:0043233;…	51602	ENSG00000055044	NOP58	hsa:51602; Q53SA4; Q6PK08; Q9P036; Q9UFN3; Q9Y2X3			R-HSA-6791226; R-HSA-6790901; R-HSA-4570464	Major pathway of rRNA processing in the nucleolus and cytosol; rRNA modification in the nucleus and cytosol; SUMOylation of RNA binding proteins
P07437	Tubulin beta chain OS=Homo sapiens OX=9606 GN=TUBB PE=1 SV=2	71	5	444	49.6	4.89	193.7	290.51	109	85	125	43	24	24	22	cell cycle OR cell proliferation;cell organization and biogenesis;stress response;transport;other biological processes	non-structural extracellular;other membranes;cytosol;cytoskeleton;nucleus;other cytoplasmic organelle;other cell component	signal transduction activity or receptor binding;cytoskeletal activity;other molecular function	Pf00091, Pf03953	[GO:0000226]; GO:0007010; GO:0007017; GO:0006996; GO:0009987; GO:0016043; GO:0008150; GO:0071840 [GO:0000278]; GO:0007049; GO:0009987; GO:0008150 [GO:0003924]; GO:0017111; GO:0016462; GO:0016818; GO:0016817; GO:0016787; GO:0003824; GO:0003674 [GO:0005198]; GO:0003674 [GO:0005200]; GO:0005198; GO:0007010; GO:0003674; GO:0006996; GO:0016043; GO:0071840; GO:0009987; GO:0008150 [GO:0005525]; GO:00325…	203068	ENSG00000183311; ENSG00000196230; ENSG00000224156; ENSG00000227739; ENSG00000229684; ENSG00000232421; ENSG00000232575; ENSG00000235067	TUBB	hsa:203068; P05218; P07437; Q8WUC1; Q9CY33	WP2059; WP2272; WP2359; WP5093; WP5124; WP5426	Alzheimer's disease and miRNA effects; Pathogenic Escherichia coli infection; Parkin-ubiquitin proteasomal system pathway; Opioid receptor pathways; Alzheimer's disease; HDAC6 interactions in the central nervous system	R-HSA-380320; R-HSA-2565942; R-HSA-380259; R-HSA-380270; R-HSA-5620912; R-HSA-8854518; R-HSA-9679191; R-HSA-6798695	Recruitment of NuMA to mitotic centrosomes; Regulation of PLK1 Activity at G2/M Transition; Loss of Nlp from mitotic centrosomes; Recruitment of mitotic centrosome proteins and complexes; Anchoring of the basal body to the plasma membrane; AURKA Activation by TPX2; Potential therapeutics for SARS; Neutrophil degranulation
P09651	Heterogeneous nuclear ribonucleoprotein A1 OS=Homo sapiens OX=9606 GN=HNRNPA1 PE=1 SV=5	63	24	372	38.7	9.13	185.72	235.58	284.46	74	97	116	24	27	27	RNA metabolism OR transcription;other metabolic processes;stress response;transport;other biological processes	cytosol;nucleus;other cell component	nucleic acid binding activity;other molecular function	Pf00076, Pf11627	[GO:0000380]; GO:0000398; GO:0000377; GO:0006397; GO:0000375; GO:0006396; GO:0016071; GO:0008380; GO:0044238; GO:0010467; GO:0032774; GO:0016070; GO:0008152; GO:0009059; GO:0141187; GO:0090304; GO:0009987; GO:0009058; GO:0043170; GO:0034654; GO:0006139; GO:0008150 [GO:0000381]; GO:0048024; GO:0043484; GO:0050684; GO:0010468; GO:0080090; GO:1903311; GO:0010556; GO:0019222; GO:0051252; GO:0009889; …	3178	ENSG00000135486	HNRNPA1	A8K4Z8; hsa:3178; P09651; Q3MIB7; Q6PJZ7	WP411	mRNA processing	R-HSA-72163; R-HSA-6803529; R-HSA-72203; R-HSA-9692914; R-HSA-9735869	mRNA Splicing - Major Pathway; FGFR2 alternative splicing; Processing of Capped Intron-Containing Pre-mRNA; SARS-CoV-1-host interactions; SARS-CoV-1 modulates host translation machinery
O75367	Core histone macro-H2A.1 OS=Homo sapiens OX=9606 GN=MACROH2A1 PE=1 SV=5	64	31	369	39.2	9.83	337.87	277.69	50.24	117	106	18	32	27	11	cell organization and biogenesis;DNA metabolism;RNA metabolism OR transcription;other metabolic processes;stress response;other biological processes	nucleus;other cell component	enzyme regulator activity;nucleic acid binding activity;other molecular function	Pf00125, Pf01661, Pf16211	[GO:0000122]; GO:0006357; GO:0045892; GO:0006355; GO:1902679; GO:0010468; GO:2001141; GO:0010558; GO:0051253; GO:0010556; GO:0051252; GO:0009890; GO:0010605; GO:0045934; GO:0009889; GO:0060255; GO:0019219; GO:0009892; GO:0019222; GO:0080090; GO:0048523; GO:0050794; GO:0048519; GO:0050789; GO:0065007; GO:0008150 [GO:0000182]; GO:1990837; GO:0003690; GO:0043565; GO:0003677; GO:0003676; GO:0005488; …	9555	ENSG00000113648	MACROH2A1	hsa:9555; O75367; O75377; Q503A8; Q7Z5E3; Q96D41; Q9H8P3; Q9UP96	WP3969; WP4553	H19, Rb-E2F1, and CDK-beta-catenin in colorectal cancer; FBXL10 enhancement of MAP/ERK signaling in diffuse large B-cell lymphoma
Q9UNX4	WD repeat-containing protein 3 OS=Homo sapiens OX=9606 GN=WDR3 PE=1 SV=1	62	51	943	106	6.64	125.88	93.63	6.7	57	45	5	45	42	5	RNA metabolism OR transcription;other metabolic processes;other biological processes	other membranes;nucleus;other cell component	nucleic acid binding activity	Pf04003, Pf25172, Pf25173	[GO:0005654]; GO:0110165; GO:0031981; GO:0005575; GO:0070013; GO:0005634; GO:0043233; GO:0043229; GO:0043231; GO:0031974; GO:0043226; GO:0005622; GO:0043227 [GO:0005730]; GO:0043232; GO:0031981; GO:0043228; GO:0043229; GO:0070013; GO:0005634; GO:0043226; GO:0005622; GO:0043233; GO:0043231; GO:0110165; GO:0031974; GO:0043227; GO:0005575 [GO:0030490]; GO:0006364; GO:0042274; GO:0006396; GO:0016072;…	10885	ENSG00000065183	WDR3	hsa:10885; Q9UNX4			R-HSA-6791226; R-HSA-6790901	Major pathway of rRNA processing in the nucleolus and cytosol; rRNA modification in the nucleus and cytosol
P52272	Heterogeneous nuclear ribonucleoprotein M OS=Homo sapiens OX=9606 GN=HNRNPM PE=1 SV=3	55	44	730	77.5	8.7	151.38	175.36	83.53	62	75	39	33	40	25	RNA metabolism OR transcription;other metabolic processes	nucleus;other cell component	nucleic acid binding activity;other molecular function	Pf00076, Pf11532	[GO:0000380]; GO:0000398; GO:0000377; GO:0006397; GO:0000375; GO:0006396; GO:0016071; GO:0008380; GO:0044238; GO:0010467; GO:0032774; GO:0016070; GO:0008152; GO:0009059; GO:0141187; GO:0090304; GO:0009987; GO:0009058; GO:0043170; GO:0034654; GO:0006139; GO:0008150 [GO:0000398]; GO:0000377; GO:0006397; GO:0000375; GO:0006396; GO:0016071; GO:0008380; GO:0044238; GO:0010467; GO:0032774; GO:0016070; …	4670	ENSG00000099783	HNRNPM	hsa:4670; P52272; Q15584; Q8WZ44; Q96H56; Q9BWL9; Q9Y492	WP2003; WP2004; WP2006; WP411	miR-targeted genes in leukocytes; miR-targeted genes in lymphocytes; miR-targeted genes in squamous cell; mRNA processing	R-HSA-72203; R-HSA-72163; R-HSA-6803529	Processing of Capped Intron-Containing Pre-mRNA; mRNA Splicing - Major Pathway; FGFR2 alternative splicing
P0DMV9	Heat shock 70 kDa protein 1B OS=Homo sapiens OX=9606 GN=HSPA1B PE=1 SV=1	62	29	641	70	5.66	98.45	118.7	150.99	42	53	62	31	35	37	protein metabolism;RNA metabolism OR transcription;other metabolic processes;stress response;other biological processes	non-structural extracellular;plasma membrane;other membranes;cytosol;cytoskeleton;mitochondrion;ER/Golgi;nucleus;other cell component	signal transduction activity or receptor binding;other molecular function	Pf00012	[GO:0001618]; GO:0140272; GO:0046718; GO:0005515; GO:0044409; GO:0019058; GO:0005488; GO:0051701; GO:0016032; GO:0003674; GO:0044403; GO:0008150; GO:0044419 [GO:0001664]; GO:0005102; GO:0005515; GO:0005488; GO:0003674 [GO:0005102]; GO:0005515; GO:0005488; GO:0003674 [GO:0005524]; GO:0032559; GO:0035639; GO:0030554; GO:0032555; GO:0043168; GO:1901265; GO:1901363; GO:0017076; GO:0032553; GO:0043167…	3303; 3304	ENSG00000204388; ENSG00000212866; ENSG00000224501; ENSG00000231555; ENSG00000232804	HSPA1B	B4E3B6; hsa:3303; hsa:3304; P08107; P0DMV9; P19790; Q5JQI4; Q5SP17; Q9UQL9; Q9UQM0	WP1772; WP2359; WP382; WP384; WP3888; WP4630	Apoptosis modulation and signaling; Parkin-ubiquitin proteasomal system pathway; MAPK signaling; Apoptosis modulation by HSP70; VEGFA-VEGFR2 signaling; Measles virus infection	R-HSA-9833482; R-HSA-3371497; R-HSA-3371453; R-HSA-6798695; R-HSA-9841251; R-HSA-3371568	PKR-mediated signaling; HSP90 chaperone cycle for steroid hormone receptors (SHR) in the presence of ligand; Regulation of HSF1-mediated heat shock response; Neutrophil degranulation; Mitochondrial unfolded protein response (UPRmt); Attenuation phase
Q9UPQ9	Trinucleotide repeat-containing gene 6B protein OS=Homo sapiens OX=9606 GN=TNRC6B PE=1 SV=4	37	41	1833	193.9	6.76	20.08	59.55	126.21	10	28	47	9	23	39	other biological processes	cytosol;nucleus;other cell component		Pf10427, Pf16608	[GO:0000932]; GO:0036464; GO:0035770; GO:0005737; GO:0043232; GO:0099080; GO:0110165; GO:0005622; GO:0043228; GO:0043229; GO:0005575; GO:0043226 [GO:0005654]; GO:0110165; GO:0031981; GO:0005575; GO:0070013; GO:0005634; GO:0043233; GO:0043229; GO:0043231; GO:0031974; GO:0043226; GO:0005622; GO:0043227 [GO:0005829]; GO:0110165; GO:0005737; GO:0005575; GO:0005622 [GO:0031047]; GO:0010629; GO:0010468…	23112	ENSG00000100354	TNRC6B	B0QY73; B0QY78; B4DGC0; hsa:23112; Q5TH52; Q8TBX2; Q9UPQ9			R-HSA-4086398; R-HSA-9029569; R-HSA-5628897; R-HSA-5687128; R-HSA-2559580; R-HSA-9018519; R-HSA-1912408; R-HSA-2559585; R-HSA-8853884; R-HSA-8936459; R-HSA-9022692; R-HSA-9824594; R-HSA-9764562; R-HSA-9839394; R-HSA-8934593; R-HSA-9759811; R-HSA-9768778; R-HSA-426496; R-HSA-8948700	Ca2+ pathway; NR1H3 & NR1H2 regulate gene expression linked to cholesterol transport and efflux; TP53 Regulates Metabolic Genes; MAPK6/MAPK4 signaling; Oxidative Stress Induced Senescence; Estrogen-dependent gene expression; Pre-NOTCH Transcription and Translation; Oncogene Induced Senescence; Transcriptional Regulation by VENTX; RUNX1 regulates genes involved in megakaryocyte differentiation and…
O76021	Ribosomal L1 domain-containing protein 1 OS=Homo sapiens OX=9606 GN=RSL1D1 PE=1 SV=3	51	36	490	54.9	10.13	170.08	154.17	47.3	64	58	22	34	31	20	other biological processes	cytosol;nucleus;other cell component	nucleic acid binding activity	Pf00687	[GO:0003730]; GO:0003729; GO:0003723; GO:0003676; GO:0005488; GO:0003674 [GO:0005694]; GO:0043232; GO:0043228; GO:0043229; GO:0043226; GO:0005622; GO:0110165; GO:0005575 [GO:0005730]; GO:0043232; GO:0031981; GO:0043228; GO:0043229; GO:0070013; GO:0005634; GO:0043226; GO:0005622; GO:0043233; GO:0043231; GO:0110165; GO:0031974; GO:0043227; GO:0005575 [GO:0005829]; GO:0110165; GO:0005737; GO:0005575…	26156	ENSG00000171490	RSL1D1	B4DJ58; D3DUG7; hsa:26156; O76021; Q2M1T7; Q6PL22; Q8IWS7; Q8WUZ1; Q9HDA9; Q9Y3Z9	WP615	Senescence and autophagy in cancer
O14979	Heterogeneous nuclear ribonucleoprotein D-like OS=Homo sapiens OX=9606 GN=HNRNPDL PE=1 SV=3	45	29	420	46.4	9.57	97.62	138.48	195	45	66	77	23	27	28	RNA metabolism OR transcription;other metabolic processes;other biological processes	cytosol;nucleus;other cell component	nucleic acid binding activity	Pf00076	[GO:0000785]; GO:0110165; GO:0005694; GO:0005575; GO:0043232; GO:0043228; GO:0043229; GO:0043226; GO:0005622 [GO:0003677]; GO:0003676; GO:0005488; GO:0003674 [GO:0003690]; GO:0003677; GO:0003676; GO:0005488; GO:0003674 [GO:0003697]; GO:0003677; GO:0003676; GO:0005488; GO:0003674 [GO:0005634]; GO:0043231; GO:0043227; GO:0043229; GO:0043226; GO:0005622; GO:0110165; GO:0005575 [GO:0005654]; GO:01101…	9987	ENSG00000152795	HNRNPDL	hsa:9987; O14979; Q6SPF2; Q7KZ74; Q7KZ75; Q96IM0; Q96S43			R-HSA-8950505	Gene and protein expression by JAK-STAT signaling after Interleukin-12 stimulation
Q12788	Transducin beta-like protein 3 OS=Homo sapiens OX=9606 GN=TBL3 PE=1 SV=2	58	38	808	89	6.9	141.85	95.11	6.3	60	47	5	38	34	5	RNA metabolism OR transcription;other metabolic processes;other biological processes	nucleus;other cell component	nucleic acid binding activity	Pf00400, Pf08625	[GO:0000472]; GO:0000479; GO:0000967; GO:0000462; GO:0006364; GO:0000966; GO:0030490; GO:0006396; GO:0016072; GO:0042254; GO:0042274; GO:0044238; GO:0010467; GO:0032774; GO:0016070; GO:0022613; GO:0008152; GO:0009059; GO:0141187; GO:0090304; GO:0044085; GO:0009987; GO:0009058; GO:0043170; GO:0034654; GO:0006139; GO:0071840; GO:0008150 [GO:0000480]; GO:0000479; GO:0000462; GO:0006364; GO:0030490; …	10607	ENSG00000183751; ENSG00000291938	TBL3	hsa:10607; Q12788; Q59GD6; Q8IVB7; Q96A78			R-HSA-6791226; R-HSA-6790901	Major pathway of rRNA processing in the nucleolus and cytosol; rRNA modification in the nucleus and cytosol
P78527	DNA-dependent protein kinase catalytic subunit OS=Homo sapiens OX=9606 GN=PRKDC PE=1 SV=3	17	63	4128	468.8	7.12	47.54	98.24		35	66		34	60		cell cycle OR cell proliferation;cell organization and biogenesis;protein metabolism;DNA metabolism;RNA metabolism OR transcription;other metabolic processes;stress response;developmental processes;signal transduction;other biological processes	cytosol;nucleus;other cell component	nucleic acid binding activity;kinase activity;other molecular function	Pf00454, Pf02259, Pf02260, Pf08163, Pf19704, Pf20502	[GO:0000460]; GO:0006364; GO:0006396; GO:0016072; GO:0042254; GO:0044238; GO:0010467; GO:0032774; GO:0016070; GO:0022613; GO:0008152; GO:0009059; GO:0141187; GO:0090304; GO:0044085; GO:0009987; GO:0009058; GO:0043170; GO:0034654; GO:0006139; GO:0071840; GO:0008150 [GO:0000723]; GO:0006259; GO:0032200; GO:0090304; GO:0051276; GO:0006139; GO:0043170; GO:0006996; GO:0044238; GO:0008152; GO:0016043; …	5591	ENSG00000253729	PRKDC	hsa:5591; P78527; P78528; Q13327; Q13337; Q14175; Q59H99; Q7Z611; Q96SE6; Q9UME3	WP1530; WP179; WP2446; WP314; WP3651; WP438; WP4787; WP4946; WP707	miRNA regulation of DNA damage response; Cell cycle; Retinoblastoma gene in cancer; Fas ligand pathway and stress induction of heat shock proteins; Pathways affected in adenoid cystic carcinoma; Non-homologous end joining; Osteoblast differentiation and related diseases; DNA repair pathways, full network; DNA damage response	R-HSA-8866654; R-HSA-1834949; R-HSA-5693571; R-HSA-3270619	E3 ubiquitin ligases ubiquitinate target proteins; Cytosolic sensors of pathogen-associated DNA ; Nonhomologous End-Joining (NHEJ); IRF3-mediated induction of type I IFN
P68371	Tubulin beta-4B chain OS=Homo sapiens OX=9606 GN=TUBB4B PE=1 SV=1	71	2	445	49.8	4.89	182.87	265.29	94.85	77	116	36	23	23	19	cell cycle OR cell proliferation;cell organization and biogenesis;stress response;other biological processes	non-structural extracellular;cytosol;cytoskeleton;other cytoplasmic organelle;other cell component	signal transduction activity or receptor binding;cytoskeletal activity;nucleic acid binding activity;other molecular function	Pf00091, Pf03953	[GO:0000226]; GO:0007010; GO:0007017; GO:0006996; GO:0009987; GO:0016043; GO:0008150; GO:0071840 [GO:0000278]; GO:0007049; GO:0009987; GO:0008150 [GO:0003725]; GO:0003723; GO:0003676; GO:0005488; GO:0003674 [GO:0003924]; GO:0017111; GO:0016462; GO:0016818; GO:0016817; GO:0016787; GO:0003824; GO:0003674 [GO:0005200]; GO:0005198; GO:0007010; GO:0003674; GO:0006996; GO:0016043; GO:0071840; GO:000998…	10383	ENSG00000188229	TUBB4B	A2BFA2; hsa:10383; P05217; P68371	WP2059; WP2272; WP2359; WP5124	Alzheimer's disease and miRNA effects; Pathogenic Escherichia coli infection; Parkin-ubiquitin proteasomal system pathway; Alzheimer's disease	R-HSA-9609690; R-HSA-2467813; R-HSA-2500257; R-HSA-5663220; R-HSA-9648025; R-HSA-380320; R-HSA-9646399; R-HSA-2565942; R-HSA-380259; R-HSA-380270; R-HSA-5620912; R-HSA-8854518; R-HSA-6798695; R-HSA-6811434; R-HSA-6807878; R-HSA-5620924; R-HSA-437239; R-HSA-1445148; R-HSA-190840; R-HSA-190861; R-HSA-2132295; R-HSA-3371497; R-HSA-389960; R-HSA-389977; R-HSA-5626467; R-HSA-6811436; R-HSA-8852276; R-…	HCMV Early Events; Separation of Sister Chromatids; Resolution of Sister Chromatid Cohesion; RHO GTPases Activate Formins; EML4 and NUDC in mitotic spindle formation; Recruitment of NuMA to mitotic centrosomes; Aggrephagy; Regulation of PLK1 Activity at G2/M Transition; Loss of Nlp from mitotic centrosomes; Recruitment of mitotic centrosome proteins and complexes; Anchoring of the basal body to t…
P11387	DNA topoisomerase 1 OS=Homo sapiens OX=9606 GN=TOP1 PE=1 SV=2	50	45	765	90.7	9.31	163.6	147.73	4.77	76	69	3	41	44	3	cell cycle OR cell proliferation;cell organization and biogenesis;protein metabolism;DNA metabolism;RNA metabolism OR transcription;other metabolic processes;developmental processes;other biological processes	nucleus;other cell component	nucleic acid binding activity;kinase activity;other molecular function	Pf01028, Pf02919, Pf14370	[GO:0000932]; GO:0036464; GO:0035770; GO:0005737; GO:0043232; GO:0099080; GO:0110165; GO:0005622; GO:0043228; GO:0043229; GO:0005575; GO:0043226 [GO:0000978]; GO:0000977; GO:0000987; GO:0000976; GO:0001067; GO:1990837; GO:0003676; GO:0003690; GO:0043565; GO:0005488; GO:0003677; GO:0003674 [GO:0001650]; GO:0110165; GO:0005730; GO:0005575; GO:0043232; GO:0031981; GO:0043228; GO:0043229; GO:0070013;…	7150	ENSG00000198900	TOP1	A8KA78; E1P5W3; hsa:7150; O43256; P11387; Q12855; Q12856; Q15610; Q5TFY3; Q9UJN0	WP4217; WP5408	Ebola virus infection in host; 15q25 copy number variation	R-HSA-4615885	SUMOylation of DNA replication proteins
Q9BVJ6	U3 small nucleolar RNA-associated protein 14 homolog A OS=Homo sapiens OX=9606 GN=UTP14A PE=1 SV=1	52	39	771	87.9	7.87	125.69	73.42	8.87	53	36	5	37	30	5	RNA metabolism OR transcription;other metabolic processes	cytosol;nucleus;other cell component		Pf04615	[GO:0005654]; GO:0110165; GO:0031981; GO:0005575; GO:0070013; GO:0005634; GO:0043233; GO:0043229; GO:0043231; GO:0031974; GO:0043226; GO:0005622; GO:0043227 [GO:0005730]; GO:0043232; GO:0031981; GO:0043228; GO:0043229; GO:0070013; GO:0005634; GO:0043226; GO:0005622; GO:0043233; GO:0043231; GO:0110165; GO:0031974; GO:0043227; GO:0005575 [GO:0005829]; GO:0110165; GO:0005737; GO:0005575; GO:0005622 …	10813	ENSG00000156697	UTP14A	A8K7A3; A8MVQ1; B4DQ08; E9PEL7; hsa:10813; Q5JYF1; Q9BVJ6			R-HSA-6791226; R-HSA-6790901	Major pathway of rRNA processing in the nucleolus and cytosol; rRNA modification in the nucleus and cytosol
Q9NRL2	Bromodomain adjacent to zinc finger domain protein 1A OS=Homo sapiens OX=9606 GN=BAZ1A PE=1 SV=2	37	50	1556	178.6	6.6	111.59	88.07		51	44		43	39		cell organization and biogenesis;DNA metabolism;other metabolic processes;other biological processes	nucleus;other cell component	nucleic acid binding activity;other molecular function	Pf00439, Pf00628, Pf02791, Pf10537, Pf15612, Pf15613	[GO:0000228]; GO:0005694; GO:0031981; GO:0043232; GO:0070013; GO:0005634; GO:0043228; GO:0043229; GO:0043233; GO:0043231; GO:0043226; GO:0005622; GO:0031974; GO:0043227; GO:0110165; GO:0005575 [GO:0003677]; GO:0003676; GO:0005488; GO:0003674 [GO:0005634]; GO:0043231; GO:0043227; GO:0043229; GO:0043226; GO:0005622; GO:0110165; GO:0005575 [GO:0005721]; GO:0000792; GO:0000775; GO:0000785; GO:0098687…	11177	ENSG00000198604	BAZ1A	hsa:11177; Q9NRL2; Q9NZ15; Q9P065; Q9UIG1; Q9Y3V3	WP2858	Ectoderm differentiation
P62805	Histone H4 OS=Homo sapiens OX=9606 GN=H4C16 PE=1 SV=2	76	24	103	11.4	11.36	1075.69	873.15	128.28	419	331	44	22	23	17	cell organization and biogenesis;other biological processes	non-structural extracellular;nucleus;other cell component	nucleic acid binding activity;other molecular function	Pf15511	[GO:0000786]; GO:0032993; GO:0000785; GO:0032991; GO:0110165; GO:0005694; GO:0005575; GO:0043232; GO:0043228; GO:0043229; GO:0043226; GO:0005622 [GO:0003677]; GO:0003676; GO:0005488; GO:0003674 [GO:0005576]; GO:0110165; GO:0005575 [GO:0005634]; GO:0043231; GO:0043227; GO:0043229; GO:0043226; GO:0005622; GO:0110165; GO:0005575 [GO:0005654]; GO:0110165; GO:0031981; GO:0005575; GO:0070013; GO:000563…	121504; 554313; 8294; 8359; 8360; 8361; 8362; 8363; 8364; 8365; 8366; 8367; 8368; 8370	ENSG00000158406; ENSG00000197061; ENSG00000197238; ENSG00000197837; ENSG00000270276; ENSG00000270882; ENSG00000273542; ENSG00000274618; ENSG00000275126; ENSG00000276180; ENSG00000276966; ENSG00000277157; ENSG00000278637; ENSG00000278705	H4C1; H4C11; H4C12; H4C13; H4C14; H4C15; H4C16; H4C2; H4C3; H4C4; H4C5; H4C6; H4C8; H4C9	A2VCL0; hsa:121504; hsa:554313; hsa:8294; hsa:8359; hsa:8360; hsa:8361; hsa:8362; hsa:8363; hsa:8364; hsa:8365; hsa:8366; hsa:8367; hsa:8368; hsa:8370; P02304; P02305; P62805; Q6DRA9; Q6FGB8; Q6NWP7	WP2361; WP2369; WP4657; WP4673; WP5563; WP619	Gastric cancer network 1; Histone modifications; 22q11.2 copy number variation syndrome; Male infertility; RNA Polymerase II transcription: the preinitiation complex; Type II interferon signaling	R-HSA-1221632; R-HSA-9018519; R-HSA-9843940; R-HSA-9845323; R-HSA-3214815; R-HSA-427389; R-HSA-5693607; R-HSA-69473; R-HSA-912446; R-HSA-4551638; R-HSA-9610379; R-HSA-977225; R-HSA-9609690; R-HSA-5578749; R-HSA-606279; R-HSA-9764725; R-HSA-5250924; R-HSA-5693565; R-HSA-8939236; R-HSA-201722; R-HSA-2559580; R-HSA-427413; R-HSA-5617472; R-HSA-1912408; R-HSA-2559582; R-HSA-9841922; R-HSA-3214858; R-…	Meiotic synapsis; Estrogen-dependent gene expression; Regulation of endogenous retroelements by KRAB-ZFP proteins; Regulation of endogenous retroelements by Piwi-interacting RNAs (piRNAs); HDACs deacetylate histones; ERCC6 (CSB) and EHMT2 (G9a) positively regulate rRNA expression; Processing of DNA double-strand break ends; G2/M DNA damage checkpoint; Meiotic recombination; SUMOylation of chromat…
O60832	H/ACA ribonucleoprotein complex subunit DKC1 OS=Homo sapiens OX=9606 GN=DKC1 PE=1 SV=3	55	31	514	57.6	9.42	132.77	104.78	24.3	61	49	15	30	28	12	cell organization and biogenesis;DNA metabolism;RNA metabolism OR transcription;other metabolic processes;other biological processes	nucleus;other cell component	nucleic acid binding activity;other molecular function	Pf01472, Pf01509, Pf08068, Pf16198	[GO:0000455]; GO:0031118; GO:0000154; GO:0001522; GO:0006364; GO:0009451; GO:0006396; GO:0016072; GO:0042254; GO:0016070; GO:0043412; GO:0044238; GO:0010467; GO:0032774; GO:0022613; GO:0090304; GO:0043170; GO:0008152; GO:0009059; GO:0141187; GO:0044085; GO:0006139; GO:0009987; GO:0009058; GO:0034654; GO:0071840; GO:0008150 [GO:0000495]; GO:0031126; GO:0034964; GO:0031123; GO:0043144; GO:0033979; …	1736	ENSG00000130826	DKC1	F5BSB3; hsa:1736; O43845; O60832; Q96G67; Q9Y505			R-HSA-6790901; R-HSA-171319	rRNA modification in the nucleus and cytosol; Telomere Extension By Telomerase
Q14103	Heterogeneous nuclear ribonucleoprotein D0 OS=Homo sapiens OX=9606 GN=HNRNPD PE=1 SV=1	48	24	355	38.4	7.81	94.52	113.06	148.29	35	52	55	25	23	26	RNA metabolism OR transcription;other metabolic processes;developmental processes;other biological processes	cytosol;nucleus;other cell component	nucleic acid binding activity;other molecular function	Pf00076, Pf08143	[GO:0000785]; GO:0110165; GO:0005694; GO:0005575; GO:0043232; GO:0043228; GO:0043229; GO:0043226; GO:0005622 [GO:0001889]; GO:0048732; GO:0061008; GO:0048513; GO:0048731; GO:0048856; GO:0007275; GO:0032502; GO:0032501; GO:0008150 [GO:0003680]; GO:0000217; GO:0003677; GO:0003676; GO:0005488; GO:0003674 [GO:0003682]; GO:0005488; GO:0003674 [GO:0003723]; GO:0003676; GO:0005488; GO:0003674 [GO:000563…	3184	ENSG00000138668	HNRNPD	A8K9J2; hsa:3184; P07029; Q01858; Q14100; Q14101; Q14102; Q14103; Q4W5A1; Q9UCE8; Q9UCE9	WP411	mRNA processing	R-HSA-72163; R-HSA-72203	mRNA Splicing - Major Pathway; Processing of Capped Intron-Containing Pre-mRNA
Q5JTH9	RRP12-like protein OS=Homo sapiens OX=9606 GN=RRP12 PE=1 SV=2	40	51	1297	143.6	8.75	111.05	63.06	11.32	61	37	8	48	34	8		plasma membrane;other membranes;cytosol;nucleus;other cell component		Pf08161, Pf25772	[GO:0005730]; GO:0043232; GO:0031981; GO:0043228; GO:0043229; GO:0070013; GO:0005634; GO:0043226; GO:0005622; GO:0043233; GO:0043231; GO:0110165; GO:0031974; GO:0043227; GO:0005575 [GO:0005829]; GO:0110165; GO:0005737; GO:0005575; GO:0005622 [GO:0005886]; GO:0016020; GO:0071944; GO:0110165; GO:0005575 [GO:0031965]; GO:0031090; GO:0005635; GO:0016020; GO:0043227; GO:0031967; GO:0005634; GO:0012505…	23223	ENSG00000052749	RRP12	B4DK00; E9PCK7; hsa:23223; Q5JTH8; Q5JTH9; Q69YK4; Q96E87; Q9BUH3; Q9Y4C7
P11021	Endoplasmic reticulum chaperone BiP OS=Homo sapiens OX=9606 GN=HSPA5 PE=1 SV=2	51	34	654	72.3	5.16	82.84	121.3	129.91	36	53	46	24	31	33	protein metabolism;other metabolic processes;stress response;transport;developmental processes;signal transduction;other biological processes	plasma membrane;other membranes;cytosol;mitochondrion;ER/Golgi;nucleus;other cell component	enzyme regulator activity;translation activity;other molecular function	Pf00012	[GO:0005509]; GO:0046872; GO:0043169; GO:0043167; GO:0036094; GO:0005488; GO:0003674 [GO:0005524]; GO:0032559; GO:0035639; GO:0030554; GO:0032555; GO:0043168; GO:1901265; GO:1901363; GO:0017076; GO:0032553; GO:0043167; GO:0005488; GO:0036094; GO:0000166; GO:0097367; GO:0003674 [GO:0005634]; GO:0043231; GO:0043227; GO:0043229; GO:0043226; GO:0005622; GO:0110165; GO:0005575 [GO:0005737]; GO:0110165…	3309	ENSG00000044574	HSPA5	B0QZ61; hsa:3309; P11021; Q2EF78; Q9NPF1; Q9UK02	WP2359; WP2864; WP3613; WP3995; WP4925; WP5094; WP5546	Parkin-ubiquitin proteasomal system pathway; Apoptosis-related network due to altered Notch3 in ovarian cancer; Photodynamic therapy-induced unfolded protein response; Prion disease pathway; Unfolded protein response; Orexin receptor pathway; 22q11.2 distal CNV	R-HSA-114608; R-HSA-3371453; R-HSA-9909505; R-HSA-983170; R-HSA-8874177; R-HSA-381070; R-HSA-381042; R-HSA-381183	Platelet degranulation ; Regulation of HSF1-mediated heat shock response; Modulation of host responses by IFN-stimulated genes; Antigen Presentation: Folding, assembly and peptide loading of class I MHC; ATF6B (ATF6-beta) activates chaperones; IRE1alpha activates chaperones; PERK regulates gene expression; ATF6 (ATF6-alpha) activates chaperone genes
P31943	Heterogeneous nuclear ribonucleoprotein H OS=Homo sapiens OX=9606 GN=HNRNPH1 PE=1 SV=4	58	16	449	49.2	6.3	125.91	299.19	603.31	61	135	218	19	22	24	RNA metabolism OR transcription;other metabolic processes;other biological processes	cytosol;nucleus;other cell component	nucleic acid binding activity;other molecular function	Pf00076, Pf08080	[GO:0000398]; GO:0000377; GO:0006397; GO:0000375; GO:0006396; GO:0016071; GO:0008380; GO:0044238; GO:0010467; GO:0032774; GO:0016070; GO:0008152; GO:0009059; GO:0141187; GO:0090304; GO:0009987; GO:0009058; GO:0043170; GO:0034654; GO:0006139; GO:0008150 [GO:0003723]; GO:0003676; GO:0005488; GO:0003674 [GO:0005634]; GO:0043231; GO:0043227; GO:0043229; GO:0043226; GO:0005622; GO:0110165; GO:0005575 …	3187	ENSG00000169045; ENSG00000284254	HNRNPH1	B3KW86; D3DWQ2; hsa:3187; P31943; Q6IBM4	WP3584; WP411; WP4301	MECP2 and associated Rett syndrome; mRNA processing; Inhibition of exosome biogenesis and secretion by manumycin A in CRPC cells	R-HSA-72163; R-HSA-6803529; R-HSA-72203	mRNA Splicing - Major Pathway; FGFR2 alternative splicing; Processing of Capped Intron-Containing Pre-mRNA
Q71U36	Tubulin alpha-1A chain OS=Homo sapiens OX=9606 GN=TUBA1A PE=1 SV=1	65	1	451	50.1	5.06	104.51	167.79	41.36	39	57	22	20	26	15	cell cycle OR cell proliferation;cell organization and biogenesis;other metabolic processes;transport;developmental processes;signal transduction;other biological processes	plasma membrane;other membranes;cytosol;cytoskeleton;other cytoplasmic organelle;other cell component	cytoskeletal activity;other molecular function	Pf00091, Pf03953	[GO:0000226]; GO:0007010; GO:0007017; GO:0006996; GO:0009987; GO:0016043; GO:0008150; GO:0071840 [GO:0000278]; GO:0007049; GO:0009987; GO:0008150 [GO:0000793]; GO:0005694; GO:0043232; GO:0043228; GO:0043229; GO:0043226; GO:0005622; GO:0110165; GO:0005575 [GO:0001764]; GO:0016477; GO:0048699; GO:0048870; GO:0022008; GO:0009987; GO:0030154; GO:0007399; GO:0008150; GO:0048869; GO:0048731; GO:0032502…	7846	ENSG00000167552	TUBA1A	A8K0B8; G3V1U9; hsa:7846; P04687; P05209; Q71U36	WP2003; WP2004; WP2006; WP2059; WP2272; WP2359; WP5124; WP5409	miR-targeted genes in leukocytes; miR-targeted genes in lymphocytes; miR-targeted genes in squamous cell; Alzheimer's disease and miRNA effects; Pathogenic Escherichia coli infection; Parkin-ubiquitin proteasomal system pathway; Alzheimer's disease; PAFAH1B1 copy number variation	R-HSA-2467813; R-HSA-2500257; R-HSA-5663220; R-HSA-9648025; R-HSA-437239; R-HSA-2132295; R-HSA-380270; R-HSA-8852276; R-HSA-389960; R-HSA-389957; R-HSA-9609690; R-HSA-6811434; R-HSA-983189; R-HSA-9646399; R-HSA-5620924; R-HSA-1445148; R-HSA-190840; R-HSA-190861; R-HSA-3371497; R-HSA-380320; R-HSA-389977; R-HSA-5626467; R-HSA-6807878; R-HSA-6811436; R-HSA-8955332; R-HSA-9609736; R-HSA-9619483; R-H…	Separation of Sister Chromatids; Resolution of Sister Chromatid Cohesion; RHO GTPases Activate Formins; EML4 and NUDC in mitotic spindle formation; Recycling pathway of L1; MHC class II antigen presentation; Recruitment of mitotic centrosome proteins and complexes; The role of GTSE1 in G2/M progression after G2 checkpoint; Formation of tubulin folding intermediates by CCT/TriC; Prefoldin mediated…
P11940	Polyadenylate-binding protein 1 OS=Homo sapiens OX=9606 GN=PABPC1 PE=1 SV=2	42	22	636	70.6	9.5	97.7	122.8	124.18	40	53	57	30	28	30	RNA metabolism OR transcription;other metabolic processes;other biological processes	cytosol;nucleus;other cell component	nucleic acid binding activity;other molecular function	Pf00076, Pf00658	[GO:0000184]; GO:0000956; GO:0006402; GO:0006401; GO:0010629; GO:0016071; GO:0016070; GO:0141188; GO:0010468; GO:0010558; GO:0090304; GO:0009057; GO:0034655; GO:0010556; GO:0009890; GO:0010605; GO:0006139; GO:0043170; GO:0009056; GO:0009889; GO:0060255; GO:0009892; GO:0044238; GO:0008152; GO:0019222; GO:0048523; GO:0009987; GO:0050794; GO:0048519; GO:0008150; GO:0050789; GO:0065007 [GO:0000398]; …	26986	ENSG00000070756	PABPC1	hsa:26986; P11940; Q15097; Q93004	WP107; WP2853; WP3888; WP4298	Translation factors; Endoderm differentiation; VEGFA-VEGFR2 signaling; Acute viral myocarditis	R-HSA-156827; R-HSA-72649; R-HSA-429947; R-HSA-9820841; R-HSA-9010553; R-HSA-450408; R-HSA-975957; R-HSA-975956; R-HSA-9820865	L13a-mediated translational silencing of Ceruloplasmin expression; Translation initiation complex formation; Deadenylation of mRNA; M-decay: degradation of maternal mRNAs by maternally stored factors; Regulation of expression of SLITs and ROBOs; AUF1 (hnRNP D0) binds and destabilizes mRNA; Nonsense Mediated Decay (NMD) enhanced by the Exon Junction Complex (EJC); Nonsense Mediated Decay (NMD) ind…
Q14676	Mediator of DNA damage checkpoint protein 1 OS=Homo sapiens OX=9606 GN=MDC1 PE=1 SV=3	35	39	2089	226.5	5.47	113.99	102.17		50	46		33	32		cell cycle OR cell proliferation;cell organization and biogenesis;DNA metabolism;other metabolic processes;stress response;signal transduction;other biological processes	nucleus;other cell component	other molecular function	Pf00498, Pf16589, Pf16770	[GO:0000076]; GO:0031570; GO:0000075; GO:0035556; GO:1901988; GO:0007165; GO:0010948; GO:1901987; GO:0009987; GO:0050794; GO:0007154; GO:0023052; GO:0051716; GO:0010564; GO:0045786; GO:0008150; GO:0050789; GO:0050896; GO:0051726; GO:0048523; GO:0065007; GO:0048519 [GO:0005634]; GO:0043231; GO:0043227; GO:0043229; GO:0043226; GO:0005622; GO:0110165; GO:0005575 [GO:0005654]; GO:0110165; GO:0031981;…	9656	ENSG00000137337; ENSG00000206481; ENSG00000224587; ENSG00000225589; ENSG00000228575; ENSG00000231135; ENSG00000234012; ENSG00000237095	MDC1	A2AB04; A2BF04; A2RRA8; A7YY86; B0S8A2; hsa:9656; Q0EFC2; Q14676; Q2L6H7; Q2TAZ4; Q5JP55; Q5JP56; Q5ST83; Q68CQ3; Q86Z06; Q96QC2	WP3878; WP5118; WP5119; WP5465	ATM signaling in development and disease ; SMC1/SMC3 role in DNA damage - Cornelia de Lange Syndrome; NIPBL role in DNA damage - Cornelia de Lange syndrome; Fanconi anemia	R-HSA-5693607; R-HSA-3108214; R-HSA-5693565; R-HSA-6796648; R-HSA-69473; R-HSA-5693571	Processing of DNA double-strand break ends; SUMOylation of DNA damage response and repair proteins; Recruitment and ATM-mediated phosphorylation of repair and signaling proteins at DNA double strand breaks; TP53 Regulates Transcription of DNA Repair Genes; G2/M DNA damage checkpoint; Nonhomologous End-Joining (NHEJ)
P60709	Actin, cytoplasmic 1 OS=Homo sapiens OX=9606 GN=ACTB PE=1 SV=1	67	11	375	41.7	5.48	175.11	167.92	66.77	69	69	35	22	24	14	cell organization and biogenesis;developmental processes;other biological processes	plasma membrane;other membranes;cytosol;cytoskeleton;nucleus;other cell component	enzyme regulator activity;cytoskeletal activity;other molecular function	Pf00022	[GO:0000776]; GO:0043232; GO:0099080; GO:0000779; GO:0043228; GO:0043229; GO:0110165; GO:0000775; GO:0000793; GO:0043226; GO:0005622; GO:0005575; GO:0098687; GO:0005694 [GO:0000786]; GO:0032993; GO:0000785; GO:0032991; GO:0110165; GO:0005694; GO:0005575; GO:0043232; GO:0043228; GO:0043229; GO:0043226; GO:0005622 [GO:0001738]; GO:0002009; GO:0048729; GO:0060429; GO:0009653; GO:0009888; GO:0032502;…	60	ENSG00000075624	ACTB	hsa:60; P02570; P60709; P70514; P99021; Q11211; Q64316; Q75MN2; Q96B34; Q96HG5	WP2118; WP2272; WP2636; WP289; WP306; WP314; WP4217; WP4298; WP4321; WP4534; WP4879; WP5087; WP51; WP5115	Arrhythmogenic right ventricular cardiomyopathy; Pathogenic Escherichia coli infection; Common pathways underlying drug addiction; Myometrial relaxation and contraction pathways; Focal adhesion; Fas ligand pathway and stress induction of heat shock proteins; Ebola virus infection in host; Acute viral myocarditis; Thermogenesis; Mechanoregulation and pathology of YAP/TAZ via Hippo and non-Hippo me…	R-HSA-5663220; R-HSA-5689603; R-HSA-5626467; R-HSA-9845323; R-HSA-5250924; R-HSA-3214847; R-HSA-9662361; R-HSA-8856828; R-HSA-2029482; R-HSA-9664422; R-HSA-437239; R-HSA-9662360; R-HSA-5663213; R-HSA-1445148; R-HSA-9035034; R-HSA-6802952; R-HSA-3928662; R-HSA-4420097; R-HSA-9913351; R-HSA-983231; R-HSA-9824585; R-HSA-9933937; R-HSA-9933946; R-HSA-9934037; R-HSA-3928665; R-HSA-445095; R-HSA-389957…	RHO GTPases Activate Formins; UCH proteinases; RHO GTPases activate IQGAPs; Regulation of endogenous retroelements by Piwi-interacting RNAs (piRNAs); B-WICH complex positively regulates rRNA expression; HATs acetylate histones; Sensory processing of sound by outer hair cells of the cochlea; Clathrin-mediated endocytosis; Regulation of actin dynamics for phagocytic cup formation; FCGR3A-mediated p…
Q13310	Polyadenylate-binding protein 4 OS=Homo sapiens OX=9606 GN=PABPC4 PE=1 SV=1	42	19	644	70.7	9.26	84.2	92.75	112.3	30	35	45	21	21	26	protein metabolism;RNA metabolism OR transcription;other metabolic processes;stress response;other biological processes	cytosol;nucleus;other cell component	nucleic acid binding activity	Pf00076, Pf00658	[GO:0003730]; GO:0003729; GO:0003723; GO:0003676; GO:0005488; GO:0003674 [GO:0005634]; GO:0043231; GO:0043227; GO:0043229; GO:0043226; GO:0005622; GO:0110165; GO:0005575 [GO:0005737]; GO:0110165; GO:0005622; GO:0005575 [GO:0005829]; GO:0110165; GO:0005737; GO:0005575; GO:0005622 [GO:0006396]; GO:0044238; GO:0010467; GO:0032774; GO:0008152; GO:0009059; GO:0016070; GO:0141187; GO:0009987; GO:000905…	8761	ENSG00000090621	PABPC4	B1ANQ8; hsa:8761; Q13310; Q4VC03; Q6P0N3
Q00610	Clathrin heavy chain 1 OS=Homo sapiens OX=9606 GN=CLTC PE=1 SV=5	30	41	1675	191.5	5.69	31.84	104.98	10.34	17	44	7	17	38	7	cell cycle OR cell proliferation;cell organization and biogenesis;other metabolic processes;transport;other biological processes	plasma membrane;other membranes;cytosol;cytoskeleton;ER/Golgi;other cytoplasmic organelle;other cell component	signal transduction activity or receptor binding;nucleic acid binding activity;other molecular function	Pf00637, Pf01394, Pf09268, Pf13838	[GO:0000278]; GO:0007049; GO:0009987; GO:0008150 [GO:0003725]; GO:0003723; GO:0003676; GO:0005488; GO:0003674 [GO:0005198]; GO:0003674 [GO:0005764]; GO:0000323; GO:0005773; GO:0043231; GO:0005737; GO:0043227; GO:0043229; GO:0110165; GO:0005622; GO:0043226; GO:0005575 [GO:0005768]; GO:0031410; GO:0012505; GO:0097708; GO:0005737; GO:0110165; GO:0031982; GO:0043231; GO:0005622; GO:0005575; GO:004322…	1213	ENSG00000141367	CLTC	D3DU00; hsa:1213; Q00610; Q6N0A0; Q86TF2	WP2267; WP3888; WP3896; WP4217; WP4549; WP4932; WP558	Synaptic vesicle pathway; VEGFA-VEGFR2 signaling; Dengue-2 interactions with complement and coagulation cascades; Ebola virus infection in host; Fragile X syndrome; 7q11.23 copy number variation syndrome; Complement and coagulation cascades	R-HSA-9700645; R-HSA-9725370; R-HSA-437239; R-HSA-2132295; R-HSA-9013424; R-HSA-432720; R-HSA-9013420; R-HSA-8856825; R-HSA-5099900; R-HSA-3928665; R-HSA-8964038; R-HSA-177504; R-HSA-5140745; R-HSA-8866427; R-HSA-168275; R-HSA-196025	ALK mutants bind TKIs; Signaling by ALK fusions and activated point mutants; Recycling pathway of L1; MHC class II antigen presentation; RHOV GTPase cycle; Lysosome Vesicle Biogenesis; RHOU GTPase cycle; Cargo recognition for clathrin-mediated endocytosis; WNT5A-dependent internalization of FZD4; EPH-ephrin mediated repulsion of cells; LDL clearance; Retrograde neurotrophin signalling; WNT5A-depe…
Q9BVA1	Tubulin beta-2B chain OS=Homo sapiens OX=9606 GN=TUBB2B PE=1 SV=1	56	2	445	49.9	4.89	165.68	222.73	90.56	67	98	34	19	21	18	cell cycle OR cell proliferation;cell organization and biogenesis;developmental processes;other biological processes	cytoskeleton;other cell component	cytoskeletal activity;other molecular function	Pf00091, Pf03953	[GO:0000226]; GO:0007010; GO:0007017; GO:0006996; GO:0009987; GO:0016043; GO:0008150; GO:0071840 [GO:0000278]; GO:0007049; GO:0009987; GO:0008150 [GO:0001764]; GO:0016477; GO:0048699; GO:0048870; GO:0022008; GO:0009987; GO:0030154; GO:0007399; GO:0008150; GO:0048869; GO:0048731; GO:0032502; GO:0048856; GO:0007275; GO:0032501 [GO:0003924]; GO:0017111; GO:0016462; GO:0016818; GO:0016817; GO:0016787…	347733	ENSG00000137285	TUBB2B	A8K068; hsa:347733; Q9BVA1	WP2059; WP2272; WP2359; WP5124	Alzheimer's disease and miRNA effects; Pathogenic Escherichia coli infection; Parkin-ubiquitin proteasomal system pathway; Alzheimer's disease	R-HSA-2132295; R-HSA-6811436; R-HSA-1445148; R-HSA-437239; R-HSA-380320; R-HSA-9609736; R-HSA-2467813; R-HSA-2500257; R-HSA-5620924; R-HSA-6811434; R-HSA-190840; R-HSA-190861; R-HSA-3371497; R-HSA-389960; R-HSA-389977; R-HSA-5626467; R-HSA-5663220; R-HSA-6807878; R-HSA-8852276; R-HSA-8955332; R-HSA-9609690; R-HSA-9619483; R-HSA-9646399; R-HSA-9648025; R-HSA-9668328; R-HSA-983189; R-HSA-9833482; R…	MHC class II antigen presentation; COPI-independent Golgi-to-ER retrograde traffic; Translocation of SLC2A4 (GLUT4) to the plasma membrane; Recycling pathway of L1; Recruitment of NuMA to mitotic centrosomes; Assembly and cell surface presentation of NMDA receptors; Separation of Sister Chromatids; Resolution of Sister Chromatid Cohesion; Intraflagellar transport; COPI-dependent Golgi-to-ER retro…
P17480	Nucleolar transcription factor 1 OS=Homo sapiens OX=9606 GN=UBTF PE=1 SV=1	35	39	764	89.4	5.81	98.69	90.85	7.22	44	49	3	31	37	3	cell organization and biogenesis;RNA metabolism OR transcription;other metabolic processes;other biological processes	nucleus	nucleic acid binding activity;other molecular function	Pf00505, Pf09011, Pf14887	[GO:0001164]; GO:0001046; GO:0001163; GO:0001188; GO:0000976; GO:0070897; GO:0006361; GO:0001067; GO:1990837; GO:0065004; GO:0006352; GO:0006360; GO:0003676; GO:0003690; GO:0043565; GO:0065003; GO:0071824; GO:0032774; GO:0006351; GO:0005488; GO:0003677; GO:0022607; GO:0043933; GO:0016070; GO:0141187; GO:0010467; GO:0003674; GO:0016043; GO:0044085; GO:0090304; GO:0009059; GO:0034654; GO:0071840; G…	7343	ENSG00000108312	UBTF	A8K6R8; hsa:7343; P17480	WP2858	Ectoderm differentiation	R-HSA-427413; R-HSA-73762; R-HSA-73772; R-HSA-73863; R-HSA-73728	NoRC negatively regulates rRNA expression; RNA Polymerase I Transcription Initiation; RNA Polymerase I Promoter Escape; RNA Polymerase I Transcription Termination; RNA Polymerase I Promoter Opening
P49327	Fatty acid synthase OS=Homo sapiens OX=9606 GN=FASN PE=1 SV=3	25	47	2511	273.3	6.44	6.06	101.45		10	52		10	48		other metabolic processes;stress response;other biological processes	plasma membrane;other membranes;cytosol;ER/Golgi;other cell component	other molecular function	Pf00107, Pf00109, Pf00550, Pf00698, Pf00975, Pf02801, Pf08242, Pf08659, Pf16197, Pf21089, Pf21149	[GO:0004312]; GO:0016747; GO:0016746; GO:0016740; GO:0003824; GO:0003674 [GO:0004313]; GO:0016418; GO:0016407; GO:0016417; GO:0016747; GO:0016746; GO:0016740; GO:0003824; GO:0003674 [GO:0004314]; GO:0016419; GO:0016417; GO:0016420; GO:0016747; GO:0016746; GO:0016740; GO:0003824; GO:0003674 [GO:0004315]; GO:0016747; GO:0016746; GO:0016740; GO:0003824; GO:0003674 [GO:0004316]; GO:0016616; GO:001661…	2194	ENSG00000169710	FASN	hsa:2194; P49327; Q13479; Q16702; Q4LE83; Q6P4U5; Q6SS02; Q969R1; Q96C68; Q96IT0	WP1403; WP1982; WP2011; WP2874; WP2882; WP357; WP3915; WP3965; WP4018; WP4290; WP4718; WP4724; WP5066	AMP-activated protein kinase signaling; Sterol regulatory element-binding proteins (SREBP) signaling; SREBF and miR33 in cholesterol and lipid homeostasis; Liver X receptor pathway; Nuclear receptors meta-pathway; Fatty acid biosynthesis; Angiopoietin-like protein 8 regulatory pathway; Lipid metabolism pathway; Clear cell renal cell carcinoma pathways; Metabolic reprogramming in colon cancer; Cho…	R-HSA-163765; R-HSA-2426168; R-HSA-75105; R-HSA-9029558; R-HSA-199220	ChREBP activates metabolic gene expression; Activation of gene expression by SREBF (SREBP); Fatty acyl-CoA biosynthesis; NR1H2 & NR1H3 regulate gene expression linked to lipogenesis; Vitamin B5 (pantothenate) metabolism
P08238	Heat shock protein HSP 90-beta OS=Homo sapiens OX=9606 GN=HSP90AB1 PE=1 SV=4	51	27	724	83.2	5.03	43.74	124.38	21.7	28	66	11	24	42	11	cell organization and biogenesis;protein metabolism;DNA metabolism;other metabolic processes;stress response;other biological processes	non-structural extracellular;plasma membrane;other membranes;cytosol;nucleus;other cell component	enzyme regulator activity;cytoskeletal activity;nucleic acid binding activity;other molecular function	Pf00183, Pf13589	[GO:0001890]; GO:0048513; GO:0048856; GO:0032502; GO:0008150 [GO:0003725]; GO:0003723; GO:0003676; GO:0005488; GO:0003674 [GO:0005524]; GO:0032559; GO:0035639; GO:0030554; GO:0032555; GO:0043168; GO:1901265; GO:1901363; GO:0017076; GO:0032553; GO:0043167; GO:0005488; GO:0036094; GO:0000166; GO:0097367; GO:0003674 [GO:0005576]; GO:0110165; GO:0005575 [GO:0005634]; GO:0043231; GO:0043227; GO:004322…	3326	ENSG00000096384	HSP90AB1	B2R5P0; hsa:3326; P08238; Q5T9W7; Q9NQW0; Q9NTK6	WP2882; WP2884; WP3932; WP4172	Nuclear receptors meta-pathway; NRF2 pathway; Focal adhesion: PI3K-Akt-mTOR-signaling; PI3K-Akt signaling	R-HSA-2029482; R-HSA-9679191; R-HSA-8852276; R-HSA-6798695; R-HSA-3371497; R-HSA-9705671; R-HSA-8937144; R-HSA-9018519; R-HSA-399954; R-HSA-168928; R-HSA-844456; R-HSA-9660826; R-HSA-9013418; R-HSA-9613829; R-HSA-3371511; R-HSA-3371568; R-HSA-5336415; R-HSA-9820962; R-HSA-9834752	Regulation of actin dynamics for phagocytic cup formation; Potential therapeutics for SARS; The role of GTSE1 in G2/M progression after G2 checkpoint; Neutrophil degranulation; HSP90 chaperone cycle for steroid hormone receptors (SHR) in the presence of ligand; SARS-CoV-2 activates/modulates innate and adaptive immune responses; Aryl hydrocarbon receptor signalling; Estrogen-dependent gene expres…
O75643	U5 small nuclear ribonucleoprotein 200 kDa helicase OS=Homo sapiens OX=9606 GN=SNRNP200 PE=1 SV=2	25	43	2136	244.4	6.06	68.13	92.83	3.75	31	41	2	31	37	2	cell organization and biogenesis;RNA metabolism OR transcription;other metabolic processes	plasma membrane;other membranes;nucleus;other cell component	other molecular function	Pf00270, Pf00271, Pf02889, Pf18149, Pf21188, Pf23445	[GO:0000354]; GO:0022618; GO:0000245; GO:0045292; GO:0065003; GO:0071826; GO:0022613; GO:0000398; GO:0022607; GO:0043933; GO:0044085; GO:0000377; GO:0006397; GO:0016043; GO:0071840; GO:0000375; GO:0006396; GO:0016071; GO:0009987; GO:0008380; GO:0044238; GO:0010467; GO:0032774; GO:0016070; GO:0008150; GO:0008152; GO:0009059; GO:0141187; GO:0090304; GO:0009058; GO:0043170; GO:0034654; GO:0006139 [G…	23020	ENSG00000144028	SNRNP200	hsa:23020; O75643; O94884; Q6NZY0; Q6PX59; Q8NBE6; Q96IF2; Q9H7S0	WP5221; WP5546	2q11.2 copy number variation syndrome; 22q11.2 distal CNV	R-HSA-72163; R-HSA-72165	mRNA Splicing - Major Pathway; mRNA Splicing - Minor Pathway
O43390	Heterogeneous nuclear ribonucleoprotein R OS=Homo sapiens OX=9606 GN=HNRNPR PE=1 SV=1	40	21	633	70.9	8.13	104.02	93.14	109.66	45	42	53	27	26	26	RNA metabolism OR transcription;other metabolic processes	ER/Golgi;nucleus;other cell component	nucleic acid binding activity	Pf00076, Pf18360	[GO:0000398]; GO:0000377; GO:0006397; GO:0000375; GO:0006396; GO:0016071; GO:0008380; GO:0044238; GO:0010467; GO:0032774; GO:0016070; GO:0008152; GO:0009059; GO:0141187; GO:0090304; GO:0009987; GO:0009058; GO:0043170; GO:0034654; GO:0006139; GO:0008150 [GO:0003729]; GO:0003723; GO:0003676; GO:0005488; GO:0003674 [GO:0005634]; GO:0043231; GO:0043227; GO:0043229; GO:0043226; GO:0005622; GO:0110165;…	10236	ENSG00000125944; ENSG00000282958	HNRNPR	hsa:10236; O43390; Q2L7G6; Q5TEH1; Q9BV64; S4R3J4	WP411	mRNA processing	R-HSA-72163; R-HSA-72203	mRNA Splicing - Major Pathway; Processing of Capped Intron-Containing Pre-mRNA
P22087	rRNA 2'-O-methyltransferase fibrillarin OS=Homo sapiens OX=9606 GN=FBL PE=1 SV=2	70	22	321	33.8	10.18	197.25	175.43	46.21	83	66	18	22	20	14	cell organization and biogenesis;RNA metabolism OR transcription;other metabolic processes;other biological processes	nucleus;other cell component	other molecular function	Pf01269	[GO:0000494]; GO:0031126; GO:0034963; GO:0031123; GO:0043144; GO:0033967; GO:0006396; GO:0016074; GO:0044238; GO:0010467; GO:0032774; GO:0016070; GO:0008152; GO:0009059; GO:0141187; GO:0090304; GO:0009987; GO:0009058; GO:0043170; GO:0034654; GO:0006139; GO:0008150 [GO:0001094]; GO:0001091; GO:0044877; GO:0001099; GO:0140296; GO:0005488; GO:0001098; GO:0008134; GO:0003674; GO:0005515 [GO:0001650];…	2091	ENSG00000105202; ENSG00000280548	FBL	B5BUE8; hsa:2091; O75259; P22087; Q6IAT5; Q9UPI6	WP5367	Rubinstein-Taybi syndrome 1	R-HSA-6791226; R-HSA-6790901	Major pathway of rRNA processing in the nucleolus and cytosol; rRNA modification in the nucleus and cytosol
Q13885	Tubulin beta-2A chain OS=Homo sapiens OX=9606 GN=TUBB2A PE=1 SV=1	55	1	445	49.9	4.89	165.8	218.15	90.56	66	97	34	19	20	18	cell cycle OR cell proliferation;cell organization and biogenesis;developmental processes	cytoskeleton;other cell component	cytoskeletal activity;other molecular function	Pf00091, Pf03953	[GO:0000226]; GO:0007010; GO:0007017; GO:0006996; GO:0009987; GO:0016043; GO:0008150; GO:0071840 [GO:0000278]; GO:0007049; GO:0009987; GO:0008150 [GO:0001764]; GO:0016477; GO:0048699; GO:0048870; GO:0022008; GO:0009987; GO:0030154; GO:0007399; GO:0008150; GO:0048869; GO:0048731; GO:0032502; GO:0048856; GO:0007275; GO:0032501 [GO:0003924]; GO:0017111; GO:0016462; GO:0016818; GO:0016817; GO:0016787…	7280	ENSG00000137267	TUBB2A	hsa:7280; Q13885; Q6FGZ8; Q8IWR2	WP2059; WP2272; WP2359; WP5124	Alzheimer's disease and miRNA effects; Pathogenic Escherichia coli infection; Parkin-ubiquitin proteasomal system pathway; Alzheimer's disease	R-HSA-3371497; R-HSA-380320; R-HSA-8852276; R-HSA-9646399; R-HSA-1445148; R-HSA-6811434; R-HSA-2132295; R-HSA-983189; R-HSA-2467813; R-HSA-2500257; R-HSA-5663220; R-HSA-9648025; R-HSA-9833482; R-HSA-5620924; R-HSA-437239; R-HSA-190840; R-HSA-190861; R-HSA-389960; R-HSA-389977; R-HSA-5626467; R-HSA-6807878; R-HSA-6811436; R-HSA-8955332; R-HSA-9609690; R-HSA-9609736; R-HSA-9619483; R-HSA-9668328; R…	HSP90 chaperone cycle for steroid hormone receptors (SHR) in the presence of ligand; Recruitment of NuMA to mitotic centrosomes; The role of GTSE1 in G2/M progression after G2 checkpoint; Aggrephagy; Translocation of SLC2A4 (GLUT4) to the plasma membrane; COPI-dependent Golgi-to-ER retrograde traffic; MHC class II antigen presentation; Kinesins; Separation of Sister Chromatids; Resolution of Sist…
Q03701	CCAAT/enhancer-binding protein zeta OS=Homo sapiens OX=9606 GN=CEBPZ PE=1 SV=3	37	38	1054	120.9	5.94	83.85	51.95	0	40	25	3	35	22	3	other biological processes	nucleus;other cell component	other molecular function	Pf03914	[GO:0003713]; GO:0003712; GO:0045893; GO:0030674; GO:0140110; GO:0006355; GO:1902680; GO:0060090; GO:0003674; GO:0010468; GO:2001141; GO:0010557; GO:0051254; GO:0010556; GO:0051252; GO:0009891; GO:0010604; GO:0045935; GO:0009889; GO:0060255; GO:0019219; GO:0009893; GO:0019222; GO:0080090; GO:0048522; GO:0050794; GO:0048518; GO:0050789; GO:0065007; GO:0008150 [GO:0005634]; GO:0043231; GO:0043227; …	10153	ENSG00000115816	CEBPZ	hsa:10153; Q03701; Q8NE75	WP2363	Gastric cancer network 2
O60506	Heterogeneous nuclear ribonucleoprotein Q OS=Homo sapiens OX=9606 GN=SYNCRIP PE=1 SV=2	48	21	623	69.6	8.59	72.78	86.41	96.52	30	35	49	23	26	26	DNA metabolism;RNA metabolism OR transcription;other metabolic processes;stress response;other biological processes	cytosol;ER/Golgi;nucleus;other cell component	nucleic acid binding activity	Pf00076, Pf18360	[GO:0000398]; GO:0000377; GO:0006397; GO:0000375; GO:0006396; GO:0016071; GO:0008380; GO:0044238; GO:0010467; GO:0032774; GO:0016070; GO:0008152; GO:0009059; GO:0141187; GO:0090304; GO:0009987; GO:0009058; GO:0043170; GO:0034654; GO:0006139; GO:0008150 [GO:0005634]; GO:0043231; GO:0043227; GO:0043229; GO:0043226; GO:0005622; GO:0110165; GO:0005575 [GO:0005654]; GO:0110165; GO:0031981; GO:0005575;…	10492	ENSG00000135316	SYNCRIP	E1P501; E1P502; hsa:10492; O60506; Q53H05; Q5TCG2; Q5TCG3; Q8IW78; Q8N599; Q96LC1; Q96LC2; Q9Y583
Q5QJE6	Deoxynucleotidyltransferase terminal-interacting protein 2 OS=Homo sapiens OX=9606 GN=DNTTIP2 PE=1 SV=2	45	27	756	84.4	6.16	81.69	78.78	8.83	31	31	9	23	23	9	RNA metabolism OR transcription;other metabolic processes;other biological processes	nucleus;other cell component		Pf08698	[GO:0005654]; GO:0110165; GO:0031981; GO:0005575; GO:0070013; GO:0005634; GO:0043233; GO:0043229; GO:0043231; GO:0031974; GO:0043226; GO:0005622; GO:0043227 [GO:0005694]; GO:0043232; GO:0043228; GO:0043229; GO:0043226; GO:0005622; GO:0110165; GO:0005575 [GO:0005730]; GO:0043232; GO:0031981; GO:0043228; GO:0043229; GO:0070013; GO:0005634; GO:0043226; GO:0005622; GO:0043233; GO:0043231; GO:0110165;…	30836	ENSG00000067334	DNTTIP2	hsa:30836; Q12987; Q53H59; Q5QJE6; Q5TFJ4; Q6TLI0; Q76MJ8; Q86WX9
O00571	ATP-dependent RNA helicase DDX3X OS=Homo sapiens OX=9606 GN=DDX3X PE=1 SV=3	57	39	662	73.2	7.18	107.26	103.06	127.23	46	44	48	36	36	35	cell cycle OR cell proliferation;cell organization and biogenesis;protein metabolism;other metabolic processes;stress response;signal transduction;other biological processes	non-structural extracellular;plasma membrane;other membranes;cytosol;cytoskeleton;mitochondrion;nucleus;other cell component	enzyme regulator activity;cytoskeletal activity;translation activity;nucleic acid binding activity;other molecular function	Pf00270, Pf00271	[GO:0002753]; GO:0002221; GO:0030522; GO:0002758; GO:0035556; GO:0002218; GO:0002757; GO:0007165; GO:0002253; GO:0045089; GO:0002764; GO:0009987; GO:0050794; GO:0007154; GO:0023052; GO:0051716; GO:0002376; GO:0050778; GO:0002833; GO:0031349; GO:0032103; GO:0045088; GO:0050776; GO:0008150; GO:0050789; GO:0050896; GO:0002684; GO:0048584; GO:0002831; GO:0031347; GO:0032101; GO:0002682; GO:0048583; G…	1654	ENSG00000215301	DDX3X	A8K538; B4E3E8; hsa:1654; O00571; O15536	WP3865; WP4666	Novel intracellular components of RIG-I-like receptor pathway; Hepatitis B infection	R-HSA-6798695	Neutrophil degranulation
P62701	40S ribosomal protein S4, X isoform OS=Homo sapiens OX=9606 GN=RPS4X PE=1 SV=2	82	32	263	29.6	10.15	110.29	144.51	76.96	57	61	37	27	28	26	protein metabolism;other metabolic processes;other biological processes	cytosol;translational apparatus;nucleus;other cell component	nucleic acid binding activity;other molecular function	Pf00467, Pf00900, Pf08071, Pf16121	[GO:0002181]; GO:0006412; GO:0009059; GO:0019538; GO:0010467; GO:0009058; GO:0043170; GO:0044238; GO:0008152; GO:0009987; GO:0008150 [GO:0003735]; GO:0005198; GO:0003674 [GO:0005654]; GO:0110165; GO:0031981; GO:0005575; GO:0070013; GO:0005634; GO:0043233; GO:0043229; GO:0043231; GO:0031974; GO:0043226; GO:0005622; GO:0043227 [GO:0005730]; GO:0043232; GO:0031981; GO:0043228; GO:0043229; GO:0070013…	6191	ENSG00000198034	RPS4X	hsa:6191; P12631; P12750; P27576; P55831; P62701; Q14727; Q6IPY4	WP477	Cytoplasmic ribosomal proteins	R-HSA-6791226; R-HSA-9010553; R-HSA-156827; R-HSA-72689; R-HSA-72706; R-HSA-975957; R-HSA-1799339; R-HSA-192823; R-HSA-9633012; R-HSA-156902; R-HSA-2408557; R-HSA-72764; R-HSA-975956; R-HSA-72649; R-HSA-72695; R-HSA-72702; R-HSA-9754678; R-HSA-9735869	Major pathway of rRNA processing in the nucleolus and cytosol; Regulation of expression of SLITs and ROBOs; L13a-mediated translational silencing of Ceruloplasmin expression; Formation of a pool of free 40S subunits; GTP hydrolysis and joining of the 60S ribosomal subunit; Nonsense Mediated Decay (NMD) enhanced by the Exon Junction Complex (EJC); SRP-dependent cotranslational protein targeting to…
Q16531	DNA damage-binding protein 1 OS=Homo sapiens OX=9606 GN=DDB1 PE=1 SV=1	35	34	1140	126.9	5.26	78.96	87.8	43.23	39	38	20	34	31	19	cell cycle OR cell proliferation;cell organization and biogenesis;protein metabolism;DNA metabolism;other metabolic processes;stress response;signal transduction;other biological processes	nucleus;other cell component	nucleic acid binding activity;other molecular function	Pf03178, Pf10433, Pf23726	[GO:0003677]; GO:0003676; GO:0005488; GO:0003674 [GO:0003684]; GO:0003677; GO:0003676; GO:0005488; GO:0003674 [GO:0005634]; GO:0043231; GO:0043227; GO:0043229; GO:0043226; GO:0005622; GO:0110165; GO:0005575 [GO:0005654]; GO:0110165; GO:0031981; GO:0005575; GO:0070013; GO:0005634; GO:0043233; GO:0043229; GO:0043231; GO:0031974; GO:0043226; GO:0005622; GO:0043227 [GO:0005730]; GO:0043232; GO:003198…	1642	ENSG00000167986	DDB1	A6NG77; B2R648; B4DG00; hsa:1642; O15176; Q13289; Q16531; Q58F96	WP4541; WP4666; WP4753; WP4946; WP5114	Hippo-Merlin signaling dysregulation; Hepatitis B infection; Nucleotide excision repair; DNA repair pathways, full network; Nucleotide excision repair in xeroderma pigmentosum	R-HSA-8951664; R-HSA-6781823; R-HSA-6782135; R-HSA-6782210; R-HSA-5696395; R-HSA-110314; R-HSA-5696394; R-HSA-5696400	Neddylation; Formation of TC-NER Pre-Incision Complex; Dual incision in TC-NER; Gap-filling DNA repair synthesis and ligation in TC-NER; Formation of Incision Complex in GG-NER; Recognition of DNA damage by PCNA-containing replication complex; DNA Damage Recognition in GG-NER; Dual Incision in GG-NER
P36578	60S ribosomal protein L4 OS=Homo sapiens OX=9606 GN=RPL4 PE=1 SV=5	50	29	427	47.7	11.06	116.09	100.21	36.82	46	41	16	25	23	15	protein metabolism;other metabolic processes	cytosol;ER/Golgi;translational apparatus;nucleus;other cell component	other molecular function	Pf00573, Pf14374	[GO:0002181]; GO:0006412; GO:0009059; GO:0019538; GO:0010467; GO:0009058; GO:0043170; GO:0044238; GO:0008152; GO:0009987; GO:0008150 [GO:0003735]; GO:0005198; GO:0003674 [GO:0005634]; GO:0043231; GO:0043227; GO:0043229; GO:0043226; GO:0005622; GO:0110165; GO:0005575 [GO:0005730]; GO:0043232; GO:0031981; GO:0043228; GO:0043229; GO:0070013; GO:0005634; GO:0043226; GO:0005622; GO:0043233; GO:0043231…	6124	ENSG00000174444	RPL4	A8K502; hsa:6124; P36578; P39029; Q4VBR0; Q969Z9	WP477	Cytoplasmic ribosomal proteins	R-HSA-156827; R-HSA-72689; R-HSA-72706; R-HSA-9010553; R-HSA-6791226; R-HSA-975957; R-HSA-1799339; R-HSA-192823; R-HSA-9633012; R-HSA-156902; R-HSA-2408557; R-HSA-72764; R-HSA-975956	L13a-mediated translational silencing of Ceruloplasmin expression; Formation of a pool of free 40S subunits; GTP hydrolysis and joining of the 60S ribosomal subunit; Regulation of expression of SLITs and ROBOs; Major pathway of rRNA processing in the nucleolus and cytosol; Nonsense Mediated Decay (NMD) enhanced by the Exon Junction Complex (EJC); SRP-dependent cotranslational protein targeting to…
P07910	Heterogeneous nuclear ribonucleoproteins C1/C2 OS=Homo sapiens OX=9606 GN=HNRNPC PE=1 SV=4	68	15	306	33.7	5.08	125.57	139.83	135.21	62	72	63	21	24	23	RNA metabolism OR transcription;other metabolic processes;other biological processes	cytosol;cytoskeleton;nucleus;other cell component	nucleic acid binding activity;other molecular function	Pf00076	[GO:0000398]; GO:0000377; GO:0006397; GO:0000375; GO:0006396; GO:0016071; GO:0008380; GO:0044238; GO:0010467; GO:0032774; GO:0016070; GO:0008152; GO:0009059; GO:0141187; GO:0090304; GO:0009987; GO:0009058; GO:0043170; GO:0034654; GO:0006139; GO:0008150 [GO:0003723]; GO:0003676; GO:0005488; GO:0003674 [GO:0003730]; GO:0003729; GO:0003723; GO:0003676; GO:0005488; GO:0003674 [GO:0005634]; GO:0043231…	3183	ENSG00000092199	HNRNPC	D3DS19; D3DS22; hsa:3183; P07910; P22628; Q53EX2; Q59FD3; Q5FWE8; Q86SF8; Q86U45; Q96HK7; Q96HM4; Q96IY5; Q9BTS3	WP411	mRNA processing	R-HSA-4570464; R-HSA-72163; R-HSA-72203; R-HSA-9013418; R-HSA-9013422	SUMOylation of RNA binding proteins; mRNA Splicing - Major Pathway; Processing of Capped Intron-Containing Pre-mRNA; RHOBTB2 GTPase cycle; RHOBTB1 GTPase cycle
P11142	Heat shock cognate 71 kDa protein OS=Homo sapiens OX=9606 GN=HSPA8 PE=1 SV=1	52	27	646	70.9	5.52	68.55	106.7	97.84	31	46	42	22	30	31	cell organization and biogenesis;protein metabolism;RNA metabolism OR transcription;other metabolic processes;stress response;transport;signal transduction;other biological processes	non-structural extracellular;plasma membrane;other membranes;cytosol;nucleus;other cytoplasmic organelle;other cell component	signal transduction activity or receptor binding;other molecular function	Pf00012	[GO:0000398]; GO:0000377; GO:0006397; GO:0000375; GO:0006396; GO:0016071; GO:0008380; GO:0044238; GO:0010467; GO:0032774; GO:0016070; GO:0008152; GO:0009059; GO:0141187; GO:0090304; GO:0009987; GO:0009058; GO:0043170; GO:0034654; GO:0006139; GO:0008150 [GO:0000974]; GO:0032991; GO:0005575 [GO:0001664]; GO:0005102; GO:0005515; GO:0005488; GO:0003674 [GO:0005524]; GO:0032559; GO:0035639; GO:0030554…	3312	ENSG00000109971	HSPA8	hsa:3312; P11142; Q9H3R6	WP2359; WP382; WP410; WP4630; WP5093; WP5218; WP5345; WP5426	Parkin-ubiquitin proteasomal system pathway; MAPK signaling; Exercise-induced circadian regulation; Measles virus infection; Opioid receptor pathways; Extrafollicular and follicular B cell activation by SARS-CoV-2; 1p36 copy number variation syndrome; HDAC6 interactions in the central nervous system	R-HSA-6798695; R-HSA-450408; R-HSA-72163; R-HSA-432722; R-HSA-9615710; R-HSA-3371497; R-HSA-9833482; R-HSA-3371453; R-HSA-432720; R-HSA-8856828; R-HSA-447041; R-HSA-6785807; R-HSA-888590; R-HSA-9613354; R-HSA-9613829; R-HSA-8876725; R-HSA-3371568; R-HSA-9828642	Neutrophil degranulation; AUF1 (hnRNP D0) binds and destabilizes mRNA; mRNA Splicing - Major Pathway; Golgi Associated Vesicle Biogenesis; Late endosomal microautophagy; HSP90 chaperone cycle for steroid hormone receptors (SHR) in the presence of ligand; PKR-mediated signaling; Regulation of HSF1-mediated heat shock response; Lysosome Vesicle Biogenesis; Clathrin-mediated endocytosis; CHL1 intera…
O43143	ATP-dependent RNA helicase DHX15 OS=Homo sapiens OX=9606 GN=DHX15 PE=1 SV=2	44	35	795	90.9	7.46	96.02	71.39	53.04	53	43	34	31	26	24	RNA metabolism OR transcription;other metabolic processes;stress response;other biological processes	nucleus	nucleic acid binding activity;other molecular function	Pf00270, Pf00271, Pf04408, Pf07717, Pf21010	[GO:0000398]; GO:0000377; GO:0006397; GO:0000375; GO:0006396; GO:0016071; GO:0008380; GO:0044238; GO:0010467; GO:0032774; GO:0016070; GO:0008152; GO:0009059; GO:0141187; GO:0090304; GO:0009987; GO:0009058; GO:0043170; GO:0034654; GO:0006139; GO:0008150 [GO:0003723]; GO:0003676; GO:0005488; GO:0003674 [GO:0003724]; GO:0004386; GO:0008186; GO:0140098; GO:0120545; GO:0140640; GO:0140657; GO:0120543;…	1665	ENSG00000109606	DHX15	hsa:1665; O43143; Q9NQT7	WP2004; WP2005; WP411	miR-targeted genes in lymphocytes; miR-targeted genes in muscle cell; mRNA processing	R-HSA-72163	mRNA Splicing - Major Pathway
Q9BQE3	Tubulin alpha-1C chain OS=Homo sapiens OX=9606 GN=TUBA1C PE=1 SV=1	65	2	449	49.9	5.1	98.89	163.61	47.5	37	57	22	18	26	14	cell cycle OR cell proliferation;cell organization and biogenesis;transport;other biological processes	cytoskeleton;nucleus;other cell component	cytoskeletal activity;other molecular function	Pf00091, Pf03953	[GO:0000226]; GO:0007010; GO:0007017; GO:0006996; GO:0009987; GO:0016043; GO:0008150; GO:0071840 [GO:0000278]; GO:0007049; GO:0009987; GO:0008150 [GO:0005198]; GO:0003674 [GO:0005200]; GO:0005198; GO:0007010; GO:0003674; GO:0006996; GO:0016043; GO:0071840; GO:0009987; GO:0008150 [GO:0005525]; GO:0032561; GO:0035639; GO:0019001; GO:0032555; GO:0043168; GO:1901265; GO:1901363; GO:0017076; GO:003255…	84790	ENSG00000167553	TUBA1C	hsa:84790; Q9BQE3	WP2059; WP2272; WP2359; WP3888; WP5124; WP5426	Alzheimer's disease and miRNA effects; Pathogenic Escherichia coli infection; Parkin-ubiquitin proteasomal system pathway; VEGFA-VEGFR2 signaling; Alzheimer's disease; HDAC6 interactions in the central nervous system	R-HSA-9609690; R-HSA-2467813; R-HSA-2500257; R-HSA-5663220; R-HSA-9648025; R-HSA-380320; R-HSA-9646399; R-HSA-6811434; R-HSA-6807878; R-HSA-5620924; R-HSA-437239; R-HSA-1445148; R-HSA-190840; R-HSA-190861; R-HSA-2132295; R-HSA-3371497; R-HSA-389960; R-HSA-389977; R-HSA-5626467; R-HSA-6811436; R-HSA-8852276; R-HSA-8955332; R-HSA-9609736; R-HSA-9619483; R-HSA-9668328; R-HSA-983189; R-HSA-9833482; R…	HCMV Early Events; Separation of Sister Chromatids; Resolution of Sister Chromatid Cohesion; RHO GTPases Activate Formins; EML4 and NUDC in mitotic spindle formation; Recruitment of NuMA to mitotic centrosomes; Aggrephagy; COPI-dependent Golgi-to-ER retrograde traffic; COPI-mediated anterograde transport; Intraflagellar transport; Recycling pathway of L1; Translocation of SLC2A4 (GLUT4) to the pl…
P28370	Probable global transcription activator SNF2L1 OS=Homo sapiens OX=9606 GN=SMARCA1 PE=1 SV=2	33	22	1054	122.5	8.09	122.37	101.37	6.83	61	56	3	37	32	3	cell organization and biogenesis	nucleus;other cell component	nucleic acid binding activity;other molecular function	Pf00176, Pf00271, Pf09110, Pf09111	[GO:0000785]; GO:0110165; GO:0005694; GO:0005575; GO:0043232; GO:0043228; GO:0043229; GO:0043226; GO:0005622 [GO:0003677]; GO:0003676; GO:0005488; GO:0003674 [GO:0005524]; GO:0032559; GO:0035639; GO:0030554; GO:0032555; GO:0043168; GO:1901265; GO:1901363; GO:0017076; GO:0032553; GO:0043167; GO:0005488; GO:0036094; GO:0000166; GO:0097367; GO:0003674 [GO:0005634]; GO:0043231; GO:0043227; GO:0043229…	100430685; 100614878; 101000396	ENSPANG00000003871	SMARCA1	A0A096MU89; A0A2J8LE80; A0A2J8WWM6; A0A803KKC2; I0FUD4; K7DE45
Q9P0M6	Core histone macro-H2A.2 OS=Homo sapiens OX=9606 GN=MACROH2A2 PE=1 SV=3	64	22	372	40	9.69	167.69	177.56	15.15	61	59	7	20	21	6	cell organization and biogenesis;developmental processes;other biological processes	nucleus;other cell component	nucleic acid binding activity;other molecular function	Pf00125, Pf01661, Pf16211	[GO:0000122]; GO:0006357; GO:0045892; GO:0006355; GO:1902679; GO:0010468; GO:2001141; GO:0010558; GO:0051253; GO:0010556; GO:0051252; GO:0009890; GO:0010605; GO:0045934; GO:0009889; GO:0060255; GO:0019219; GO:0009892; GO:0019222; GO:0080090; GO:0048523; GO:0050794; GO:0048519; GO:0050789; GO:0065007; GO:0008150 [GO:0000785]; GO:0110165; GO:0005694; GO:0005575; GO:0043232; GO:0043228; GO:0043229; …	55506	ENSG00000099284	MACROH2A2	hsa:55506; Q5SQT2; Q9P0M6	WP3527; WP4258; WP4553	Pre-implantation embryo; lncRNA in canonical Wnt signaling and colorectal cancer; FBXL10 enhancement of MAP/ERK signaling in diffuse large B-cell lymphoma
P38159	RNA-binding motif protein, X chromosome OS=Homo sapiens OX=9606 GN=RBMX PE=1 SV=3	53	14	391	42.3	10.05	92.9	78.29	74.62	48	48	40	29	34	31	cell organization and biogenesis;protein metabolism;RNA metabolism OR transcription;other metabolic processes;other biological processes	non-structural extracellular;nucleus;other cell component	nucleic acid binding activity;other molecular function	Pf00076, Pf08081	[GO:0000381]; GO:0048024; GO:0043484; GO:0050684; GO:0010468; GO:0080090; GO:1903311; GO:0010556; GO:0019222; GO:0051252; GO:0009889; GO:0060255; GO:0050794; GO:0019219; GO:0050789; GO:0065007; GO:0008150 [GO:0000398]; GO:0000377; GO:0006397; GO:0000375; GO:0006396; GO:0016071; GO:0008380; GO:0044238; GO:0010467; GO:0032774; GO:0016070; GO:0008152; GO:0009059; GO:0141187; GO:0090304; GO:0009987; …	27316	ENSG00000147274	RBMX	B4E3U4; D3DWH0; E9PG86; hsa:27316; P38159; Q5JQ67; Q8N8Y7; Q969R3	WP411	mRNA processing	R-HSA-72163; R-HSA-72203; R-HSA-9696270; R-HSA-9696264; R-HSA-9696273; R-HSA-9013418; R-HSA-9013422	mRNA Splicing - Major Pathway; Processing of Capped Intron-Containing Pre-mRNA; RND2 GTPase cycle; RND3 GTPase cycle; RND1 GTPase cycle; RHOBTB2 GTPase cycle; RHOBTB1 GTPase cycle
P31942	Heterogeneous nuclear ribonucleoprotein H3 OS=Homo sapiens OX=9606 GN=HNRNPH3 PE=1 SV=2	86	24	346	36.9	6.87	70.69	101.92	176.58	36	48	79	18	23	22	RNA metabolism OR transcription;other metabolic processes;other biological processes	nucleus;other cell component		Pf00076	[GO:0000398]; GO:0000377; GO:0006397; GO:0000375; GO:0006396; GO:0016071; GO:0008380; GO:0044238; GO:0010467; GO:0032774; GO:0016070; GO:0008152; GO:0009059; GO:0141187; GO:0090304; GO:0009987; GO:0009058; GO:0043170; GO:0034654; GO:0006139; GO:0008150 [GO:0005634]; GO:0043231; GO:0043227; GO:0043229; GO:0043226; GO:0005622; GO:0110165; GO:0005575 [GO:0005654]; GO:0110165; GO:0031981; GO:0005575;…	3189	ENSG00000096746	HNRNPH3	A8K682; B3KRE1; hsa:3189; P31942; Q9BSX1; Q9NP53; Q9NP96; Q9NPA7; Q9NPI4; Q9UFU4; Q9Y4J5
Q9NVP1	ATP-dependent RNA helicase DDX18 OS=Homo sapiens OX=9606 GN=DDX18 PE=1 SV=2	48	24	670	75.4	9.5	142.37	102.7	18.94	59	48	15	22	22	11	RNA metabolism OR transcription;other metabolic processes;other biological processes	nucleus;other cell component	other molecular function	Pf00270, Pf00271, Pf13959	[GO:0000463]; GO:0000470; GO:0006364; GO:0042273; GO:0006396; GO:0016072; GO:0042254; GO:0022613; GO:0044238; GO:0010467; GO:0032774; GO:0016070; GO:0044085; GO:0008152; GO:0009059; GO:0141187; GO:0090304; GO:0071840; GO:0009987; GO:0009058; GO:0043170; GO:0034654; GO:0006139; GO:0008150 [GO:0003724]; GO:0004386; GO:0008186; GO:0140098; GO:0120545; GO:0140640; GO:0140657; GO:0120543; GO:0003824; …	8886	ENSG00000088205	DDX18	hsa:8886; Q6GTZ9; Q6IAU4; Q92732; Q9BQB7; Q9NVP1
Q8TED0	U3 small nucleolar RNA-associated protein 15 homolog OS=Homo sapiens OX=9606 GN=UTP15 PE=1 SV=3	57	31	518	58.4	9.11	121.9	68.02	3.62	50	32	3	29	24	3	RNA metabolism OR transcription;other metabolic processes;other biological processes	ER/Golgi;nucleus;other cell component		Pf00400, Pf09384	[GO:0001650]; GO:0110165; GO:0005730; GO:0005575; GO:0043232; GO:0031981; GO:0043228; GO:0043229; GO:0070013; GO:0005634; GO:0043226; GO:0005622; GO:0043233; GO:0043231; GO:0031974; GO:0043227 [GO:0005654]; GO:0110165; GO:0031981; GO:0005575; GO:0070013; GO:0005634; GO:0043233; GO:0043229; GO:0043231; GO:0031974; GO:0043226; GO:0005622; GO:0043227 [GO:0005730]; GO:0043232; GO:0031981; GO:0043228;…	84135	ENSG00000164338	UTP15	B4DU75; B4DXK8; hsa:84135; Q6IA60; Q8TED0; Q96E08; Q9H9F8	WP2004	miR-targeted genes in lymphocytes	R-HSA-6791226; R-HSA-6790901	Major pathway of rRNA processing in the nucleolus and cytosol; rRNA modification in the nucleus and cytosol
Q9BVP2	Guanine nucleotide-binding protein-like 3 OS=Homo sapiens OX=9606 GN=GNL3 PE=1 SV=2	51	29	549	62	9.16	104.62	79.52	19.19	44	34	11	29	20	9	other biological processes	nucleus;other cell component	nucleic acid binding activity;other molecular function	Pf01926, Pf08701	[GO:0005525]; GO:0032561; GO:0035639; GO:0019001; GO:0032555; GO:0043168; GO:1901265; GO:1901363; GO:0017076; GO:0032553; GO:0043167; GO:0005488; GO:0036094; GO:0000166; GO:0097367; GO:0003674 [GO:0005634]; GO:0043231; GO:0043227; GO:0043229; GO:0043226; GO:0005622; GO:0110165; GO:0005575 [GO:0005694]; GO:0043232; GO:0043228; GO:0043229; GO:0043226; GO:0005622; GO:0110165; GO:0005575 [GO:0005730]…	26354	ENSG00000163938	GNL3	B2RDC1; hsa:26354; Q5PU80; Q96SV6; Q96SV7; Q9BVP2; Q9UJY0			R-HSA-6791226	Major pathway of rRNA processing in the nucleolus and cytosol
Q8NI36	WD repeat-containing protein 36 OS=Homo sapiens OX=9606 GN=WDR36 PE=1 SV=1	44	36	951	105.3	7.53	115.15	79.69	10.55	47	33	7	32	27	7
Q6PL18	ATPase family AAA domain-containing protein 2 OS=Homo sapiens OX=9606 GN=ATAD2 PE=1 SV=1	33	34	1390	158.5	6.32	74.5	65.43		39	29		35	27		cell organization and biogenesis;RNA metabolism OR transcription;other metabolic processes;other biological processes	nucleus	other molecular function	Pf00004, Pf00439, Pf17862	[GO:0003682]; GO:0005488; GO:0003674 [GO:0005524]; GO:0032559; GO:0035639; GO:0030554; GO:0032555; GO:0043168; GO:1901265; GO:1901363; GO:0017076; GO:0032553; GO:0043167; GO:0005488; GO:0036094; GO:0000166; GO:0097367; GO:0003674 [GO:0005634]; GO:0043231; GO:0043227; GO:0043229; GO:0043226; GO:0005622; GO:0110165; GO:0005575 [GO:0005654]; GO:0110165; GO:0031981; GO:0005575; GO:0070013; GO:0005634…	29028	ENSG00000156802	ATAD2	hsa:29028; Q14CR1; Q658P2; Q68CQ0; Q6PJV6; Q6PL18; Q8N890; Q9UHS5	WP2363	Gastric cancer network 2	R-HSA-8866910	TFAP2 (AP-2) family regulates transcription of growth factors and their receptors
Q13206	Probable ATP-dependent RNA helicase DDX10 OS=Homo sapiens OX=9606 GN=DDX10 PE=1 SV=2	47	36	875	100.8	8.63	87.45	68.42		38	31		30	27		RNA metabolism OR transcription;other metabolic processes;other biological processes	nucleus;other cell component	other molecular function	Pf00270, Pf00271, Pf13959	[GO:0003724]; GO:0004386; GO:0008186; GO:0140098; GO:0120545; GO:0140640; GO:0140657; GO:0120543; GO:0003824; GO:0003674; GO:0016853 [GO:0005524]; GO:0032559; GO:0035639; GO:0030554; GO:0032555; GO:0043168; GO:1901265; GO:1901363; GO:0017076; GO:0032553; GO:0043167; GO:0005488; GO:0036094; GO:0000166; GO:0097367; GO:0003674 [GO:0005634]; GO:0043231; GO:0043227; GO:0043229; GO:0043226; GO:0005622;…	1662	ENSG00000178105	DDX10	B2RCQ3; hsa:1662; Q13206; Q5BJD8
P68431	Histone H3.1 OS=Homo sapiens OX=9606 GN=H3C12 PE=1 SV=2	76	3	136	15.4	11.12	361.27	347.65	67.03	155	114	28	19	19	6	cell organization and biogenesis;other metabolic processes	non-structural extracellular;nucleus;other cell component	nucleic acid binding activity;other molecular function	Pf00125	[GO:0000786]; GO:0032993; GO:0000785; GO:0032991; GO:0110165; GO:0005694; GO:0005575; GO:0043232; GO:0043228; GO:0043229; GO:0043226; GO:0005622 [GO:0003677]; GO:0003676; GO:0005488; GO:0003674 [GO:0005576]; GO:0110165; GO:0005575 [GO:0005634]; GO:0043231; GO:0043227; GO:0043229; GO:0043226; GO:0005622; GO:0110165; GO:0005575 [GO:0005654]; GO:0110165; GO:0031981; GO:0005575; GO:0070013; GO:000563…	8350; 8351; 8352; 8353; 8354; 8355; 8356; 8357; 8358; 8968	ENSG00000197153; ENSG00000197409; ENSG00000273983; ENSG00000274750; ENSG00000275379; ENSG00000275714; ENSG00000277775; ENSG00000278828; ENSG00000286522; ENSG00000287080	H3C1; H3C10; H3C11; H3C12; H3C2; H3C3; H3C4; H3C6; H3C7; H3C8	A0PJT7; A5PLR1; hsa:8350; hsa:8351; hsa:8352; hsa:8353; hsa:8354; hsa:8355; hsa:8356; hsa:8357; hsa:8358; hsa:8968; P02295; P02296; P16106; P68431; Q6ISV8; Q6NWP8; Q6NWP9; Q6NXU4; Q71DJ3; Q93081	WP2369; WP4553	Histone modifications; FBXL10 enhancement of MAP/ERK signaling in diffuse large B-cell lymphoma	R-HSA-9764725; R-HSA-3214815; R-HSA-9018519; R-HSA-983231; R-HSA-3214842; R-HSA-5625886; R-HSA-3214847; R-HSA-2559580; R-HSA-1912408; R-HSA-2299718; R-HSA-5250924; R-HSA-427413; R-HSA-73772; R-HSA-427359; R-HSA-977225; R-HSA-9843940; R-HSA-9610379; R-HSA-9609690; R-HSA-5578749; R-HSA-9845323; R-HSA-8939236; R-HSA-201722; R-HSA-1266695; R-HSA-5617472; R-HSA-2559582; R-HSA-9841922; R-HSA-3214858; R…	Negative Regulation of CDH1 Gene Transcription; HDACs deacetylate histones; Estrogen-dependent gene expression; Factors involved in megakaryocyte development and platelet production; HDMs demethylate histones; Activated PKN1 stimulates transcription of AR (androgen receptor) regulated genes KLK2 and KLK3; HATs acetylate histones; Oxidative Stress Induced Senescence; Pre-NOTCH Transcription and Tr…
P06748	Nucleophosmin OS=Homo sapiens OX=9606 GN=NPM1 PE=1 SV=2	53	16	294	32.6	4.78	105.85	80.23	19.95	36	25	10	15	13	7	cell cycle OR cell proliferation;cell organization and biogenesis;DNA metabolism;other metabolic processes;stress response;transport;signal transduction;other biological processes	cytosol;cytoskeleton;translational apparatus;nucleus;other cell component	enzyme regulator activity;translation activity;nucleic acid binding activity;other molecular function	Pf03066, Pf16276	[GO:0000055]; GO:0000054; GO:0031503; GO:0033750; GO:0051168; GO:0051656; GO:0042254; GO:0051179; GO:0051640; GO:0006913; GO:0051234; GO:0022613; GO:0008150; GO:0051169; GO:0044085; GO:0046907; GO:0071840; GO:0006810; GO:0051641; GO:0051649; GO:0009987 [GO:0000056]; GO:0000054; GO:0031503; GO:0033750; GO:0051168; GO:0051656; GO:0042254; GO:0051179; GO:0051640; GO:0006913; GO:0051234; GO:0022613; …	4869	ENSG00000181163	NPM1	A8K3N7; B5BU00; D3DQL6; hsa:4869; P06748; P08693; Q12826; Q13440; Q13441; Q14115; Q5EU94; Q5EU95; Q5EU96; Q5EU97; Q5EU98; Q5EU99; Q6V962; Q8WTW5; Q96AT6; Q96DC4; Q96EA5; Q9BYG9; Q9UDJ7			R-HSA-8869496; R-HSA-6804115; R-HSA-9833482; R-HSA-180746; R-HSA-606279; R-HSA-3899300; R-HSA-9700645; R-HSA-9725371; R-HSA-9692914	TFAP2A acts as a transcriptional repressor during retinoic acid induced cell differentiation; TP53 regulates transcription of additional cell cycle genes whose exact role in the p53 pathway remain uncertain; PKR-mediated signaling; Nuclear import of Rev protein; Deposition of new CENPA-containing nucleosomes at the centromere; SUMOylation of transcription cofactors; ALK mutants bind TKIs; Nuclear…
P07900	Heat shock protein HSP 90-alpha OS=Homo sapiens OX=9606 GN=HSP90AA1 PE=1 SV=5	45	22	732	84.6	5.02	25.43	97.11	18.09	21	56	11	19	35	11	cell organization and biogenesis;protein metabolism;DNA metabolism;other metabolic processes;stress response;transport;developmental processes;other biological processes	non-structural extracellular;plasma membrane;other membranes;cytosol;cytoskeleton;mitochondrion;nucleus;other cytoplasmic organelle;other cell component	signal transduction activity or receptor binding;enzyme regulator activity;cytoskeletal activity;nucleic acid binding activity;other molecular function	Pf00183, Pf13589	[GO:0001764]; GO:0016477; GO:0048699; GO:0048870; GO:0022008; GO:0009987; GO:0030154; GO:0007399; GO:0008150; GO:0048869; GO:0048731; GO:0032502; GO:0048856; GO:0007275; GO:0032501 [GO:0002134]; GO:0032557; GO:0043168; GO:0019103; GO:0032553; GO:0043167; GO:0000166; GO:0097367; GO:0036094; GO:1901265; GO:1901363; GO:0005488; GO:0003674 [GO:0002135]; GO:0032557; GO:0043168; GO:0019103; GO:0032553;…	3320	ENSG00000080824	HSP90AA1	A8K500; B3KPJ9; hsa:3320; P07900; Q2PP14; Q5CAQ6; Q5CAQ7; Q9BVQ5	WP1433; WP231; WP2355; WP2586; WP262; WP2873; WP2875; WP2876; WP2880; WP2882; WP2884; WP3611; WP3888; WP3932; WP4172; WP5130; WP5426	Nucleotide-binding oligomerization domain (NOD) pathway; TNF-alpha signaling; Corticotropin-releasing hormone signaling; Aryl hydrocarbon receptor pathway; Ebstein-Barr virus LMP1 signaling; Aryl hydrocarbon receptor pathway; Constitutive androstane receptor pathway; Pregnane X receptor pathway; Glucocorticoid receptor pathway; Nuclear receptors meta-pathway; NRF2 pathway; Photodynamic therapy-in…	R-HSA-2029482; R-HSA-9679191; R-HSA-3371497; R-HSA-380320; R-HSA-8852276; R-HSA-9646399; R-HSA-9705671; R-HSA-2565942; R-HSA-380259; R-HSA-380270; R-HSA-5620912; R-HSA-8854518; R-HSA-9009391; R-HSA-6798695; R-HSA-192905; R-HSA-9018519; R-HSA-5675482; R-HSA-6785807; R-HSA-8863795; R-HSA-9664565; R-HSA-9665686; R-HSA-399954; R-HSA-168928; R-HSA-5601884; R-HSA-5218920; R-HSA-203615; R-HSA-9013418; R…	Regulation of actin dynamics for phagocytic cup formation; Potential therapeutics for SARS; HSP90 chaperone cycle for steroid hormone receptors (SHR) in the presence of ligand; Recruitment of NuMA to mitotic centrosomes; The role of GTSE1 in G2/M progression after G2 checkpoint; Aggrephagy; SARS-CoV-2 activates/modulates innate and adaptive immune responses; Regulation of PLK1 Activity at G2/M Tr…
Q9BZE4	GTP-binding protein 4 OS=Homo sapiens OX=9606 GN=GTPBP4 PE=1 SV=3	58	41	634	73.9	9.5	108.96	74.87	19.2	55	38	10	36	32	10	RNA metabolism OR transcription;other metabolic processes;other biological processes	other membranes;cytosol;nucleus;other cell component	other molecular function	Pf06858, Pf08155, Pf17835	[GO:0000463]; GO:0000470; GO:0006364; GO:0042273; GO:0006396; GO:0016072; GO:0042254; GO:0022613; GO:0044238; GO:0010467; GO:0032774; GO:0016070; GO:0044085; GO:0008152; GO:0009059; GO:0141187; GO:0090304; GO:0071840; GO:0009987; GO:0009058; GO:0043170; GO:0034654; GO:0006139; GO:0008150 [GO:0003924]; GO:0017111; GO:0016462; GO:0016818; GO:0016817; GO:0016787; GO:0003824; GO:0003674 [GO:0005525];…	23560	ENSG00000107937	GTPBP4	B3KMC5; B4DY13; B7Z7A3; hsa:23560; O95446; Q5T3R8; Q9BZE4; Q9NVJ8
Q8IWA0	WD repeat-containing protein 75 OS=Homo sapiens OX=9606 GN=WDR75 PE=1 SV=1	48	34	830	94.4	5.96	95.95	66.92	7.98	48	35	6	29	29	6	RNA metabolism OR transcription;other metabolic processes;other biological processes	nucleus;other cell component		Pf23769, Pf23869	[GO:0005654]; GO:0110165; GO:0031981; GO:0005575; GO:0070013; GO:0005634; GO:0043233; GO:0043229; GO:0043231; GO:0031974; GO:0043226; GO:0005622; GO:0043227 [GO:0005730]; GO:0043232; GO:0031981; GO:0043228; GO:0043229; GO:0070013; GO:0005634; GO:0043226; GO:0005622; GO:0043233; GO:0043231; GO:0110165; GO:0031974; GO:0043227; GO:0005575 [GO:0006364]; GO:0006396; GO:0016072; GO:0042254; GO:0044238;…	84128	ENSG00000115368	WDR75	hsa:84128; Q8IWA0; Q96J10; Q9H8U8; Q9H9U5; Q9H9V8; Q9UIX2			R-HSA-6790901; R-HSA-6791226	rRNA modification in the nucleus and cytosol; Major pathway of rRNA processing in the nucleolus and cytosol
P49916	DNA ligase 3 OS=Homo sapiens OX=9606 GN=LIG3 PE=1 SV=2	37	33	1009	112.8	9.01	60.31	60.47	2.68	30	27	2	27	25	2	cell organization and biogenesis;DNA metabolism;other metabolic processes;stress response;other biological processes	mitochondrion;nucleus	nucleic acid binding activity;other molecular function	Pf00645, Pf01068, Pf04675, Pf04679, Pf16759	[GO:0000724]; GO:0000725; GO:0006302; GO:0006281; GO:0006310; GO:0006259; GO:0006974; GO:0090304; GO:0033554; GO:0006139; GO:0043170; GO:0006950; GO:0051716; GO:0044238; GO:0008152; GO:0050896; GO:0009987; GO:0008150 [GO:0003677]; GO:0003676; GO:0005488; GO:0003674 [GO:0003909]; GO:0016886; GO:0140097; GO:0016874; GO:0140640; GO:0003824; GO:0003674 [GO:0003910]; GO:0003909; GO:0016886; GO:0140097…	3980	ENSG00000005156	LIG3	E5KLB5; E5KLB6; hsa:3980; P49916; Q16714; Q6NVK3	WP4752; WP4946; WP5114; WP5287	Base excision repair; DNA repair pathways, full network; Nucleotide excision repair in xeroderma pigmentosum ; 17q12 copy number variation syndrome	R-HSA-6782210; R-HSA-5649702; R-HSA-5685939; R-HSA-110381; R-HSA-5696397	Gap-filling DNA repair synthesis and ligation in TC-NER; APEX1-Independent Resolution of AP Sites via the Single Nucleotide Replacement Pathway; HDR through MMEJ (alt-NHEJ); Resolution of AP sites via the single-nucleotide replacement pathway; Gap-filling DNA repair synthesis and ligation in GG-NER
O15213	WD repeat-containing protein 46 OS=Homo sapiens OX=9606 GN=WDR46 PE=1 SV=3	45	25	610	68	9.67	80.12	56.2	6.25	39	26	5	23	20	4	RNA metabolism OR transcription;other metabolic processes;other biological processes	nucleus;other cell component		Pf00400, Pf08149	[GO:0000462]; GO:0030490; GO:0006364; GO:0042274; GO:0006396; GO:0016072; GO:0042254; GO:0022613; GO:0044238; GO:0010467; GO:0032774; GO:0016070; GO:0044085; GO:0008152; GO:0009059; GO:0141187; GO:0090304; GO:0071840; GO:0009987; GO:0009058; GO:0043170; GO:0034654; GO:0006139; GO:0008150 [GO:0005654]; GO:0110165; GO:0031981; GO:0005575; GO:0070013; GO:0005634; GO:0043233; GO:0043229; GO:0043231; …	9277	ENSG00000204221; ENSG00000206284; ENSG00000226916; ENSG00000227057; ENSG00000236222	WDR46	A6NDP5; hsa:9277; O15213; Q5HYZ0; Q5STK5; Q5STR3			R-HSA-6791226; R-HSA-6790901	Major pathway of rRNA processing in the nucleolus and cytosol; rRNA modification in the nucleus and cytosol
Q9Y5J1	U3 small nucleolar RNA-associated protein 18 homolog OS=Homo sapiens OX=9606 GN=UTP18 PE=1 SV=3	51	24	556	62	8.76	92.48	65.61	29.56	32	24	10	22	20	9	RNA metabolism OR transcription;other metabolic processes;other biological processes	other membranes;nucleus;other cell component		Pf00400	[GO:0005634]; GO:0043231; GO:0043227; GO:0043229; GO:0043226; GO:0005622; GO:0110165; GO:0005575 [GO:0005654]; GO:0110165; GO:0031981; GO:0005575; GO:0070013; GO:0005634; GO:0043233; GO:0043229; GO:0043231; GO:0031974; GO:0043226; GO:0005622; GO:0043227 [GO:0005730]; GO:0043232; GO:0031981; GO:0043228; GO:0043229; GO:0070013; GO:0005634; GO:0043226; GO:0005622; GO:0043233; GO:0043231; GO:0110165;…	51096	ENSG00000011260	UTP18	hsa:51096; Q9H4N6; Q9Y5J1			R-HSA-6791226; R-HSA-6790901	Major pathway of rRNA processing in the nucleolus and cytosol; rRNA modification in the nucleus and cytosol
Q14684	Ribosomal RNA processing protein 1 homolog B OS=Homo sapiens OX=9606 GN=RRP1B PE=1 SV=3	45	31	758	84.4	9.76	63.03	61.88	8.95	29	31	5	26	27	4	RNA metabolism OR transcription;other metabolic processes;other biological processes	nucleus;other cell component	other molecular function	Pf05997	[GO:0000791]; GO:0000785; GO:0110165; GO:0005694; GO:0005575; GO:0043232; GO:0043228; GO:0043229; GO:0043226; GO:0005622 [GO:0000792]; GO:0000785; GO:0110165; GO:0005694; GO:0005575; GO:0043232; GO:0043228; GO:0043229; GO:0043226; GO:0005622 [GO:0001652]; GO:0110165; GO:0005730; GO:0005575; GO:0043232; GO:0031981; GO:0043228; GO:0043229; GO:0070013; GO:0005634; GO:0043226; GO:0005622; GO:0043233;…	23076	ENSG00000160208	RRP1B	hsa:23076; Q14684; Q8TBZ4
P02533	Keratin, type I cytoskeletal 14 OS=Homo sapiens OX=9606 GN=KRT14 PE=1 SV=4	52	9	472	51.5	5.16	69.26	79.45	69.46	30	41	30	20	25	21	cell organization and biogenesis;other biological processes	plasma membrane;cytosol;cytoskeleton;nucleus;other cell component	cytoskeletal activity;other molecular function	Pf00038	[GO:0001533]; GO:0005886; GO:0016020; GO:0071944; GO:0110165; GO:0005575 [GO:0005200]; GO:0005198; GO:0007010; GO:0003674; GO:0006996; GO:0016043; GO:0071840; GO:0009987; GO:0008150 [GO:0005634]; GO:0043231; GO:0043227; GO:0043229; GO:0043226; GO:0005622; GO:0110165; GO:0005575 [GO:0005737]; GO:0110165; GO:0005622; GO:0005575 [GO:0005829]; GO:0110165; GO:0005737; GO:0005575; GO:0005622 [GO:000585…	3861	ENSG00000186847	KRT14	hsa:3861; P02533; Q14715; Q53XY3; Q9BUE3; Q9UBN2; Q9UBN3; Q9UCY4	WP2355	Corticotropin-releasing hormone signaling	R-HSA-6809371; R-HSA-9725554; R-HSA-9927432; R-HSA-446107	Formation of the cornified envelope; Differentiation of Keratinocytes in Interfollicular Epidermis in Mammalian Skin; Developmental Lineage of Mammary Gland Myoepithelial Cells; Type I hemidesmosome assembly
Q9H6R4	Nucleolar protein 6 OS=Homo sapiens OX=9606 GN=NOL6 PE=1 SV=2	30	29	1146	127.5	7.64	108.58	59.36	9.97	50	35	5	28	26	4	RNA metabolism OR transcription;other metabolic processes;transport;other biological processes	mitochondrion;nucleus;other cell component		Pf03813, Pf17403, Pf17404, Pf17405, Pf17406, Pf17407	[GO:0000794]; GO:0000228; GO:0000793; GO:0005694; GO:0031981; GO:0043232; GO:0070013; GO:0005634; GO:0043228; GO:0043229; GO:0043233; GO:0043231; GO:0043226; GO:0005622; GO:0031974; GO:0043227; GO:0110165; GO:0005575 [GO:0005654]; GO:0110165; GO:0031981; GO:0005575; GO:0070013; GO:0005634; GO:0043233; GO:0043229; GO:0043231; GO:0031974; GO:0043226; GO:0005622; GO:0043227 [GO:0005730]; GO:0043232;…	65083	ENSG00000165271	NOL6	hsa:65083; Q5T5M3; Q5T5M4; Q7L4G6; Q8N6I0; Q8TEY9; Q8TEZ0; Q8TEZ1; Q9H675; Q9H6R4			R-HSA-6791226; R-HSA-6790901	Major pathway of rRNA processing in the nucleolus and cytosol; rRNA modification in the nucleus and cytosol
Q15269	Periodic tryptophan protein 2 homolog OS=Homo sapiens OX=9606 GN=PWP2 PE=1 SV=2	44	1	919	102.4	6.15	102.17	79.43	8.71	49	38	4	34	26	4	cell organization and biogenesis;RNA metabolism OR transcription;other metabolic processes;other biological processes	nucleus;other cell component		Pf00400, Pf04003	[GO:0000028]; GO:0022618; GO:0042255; GO:0042274; GO:0065003; GO:0071826; GO:0022613; GO:0140694; GO:0042254; GO:0022607; GO:0043933; GO:0044085; GO:0070925; GO:0016043; GO:0071840; GO:0006996; GO:0009987; GO:0008150 [GO:0000462]; GO:0030490; GO:0006364; GO:0042274; GO:0006396; GO:0016072; GO:0042254; GO:0022613; GO:0044238; GO:0010467; GO:0032774; GO:0016070; GO:0044085; GO:0008152; GO:0009059; …	5822	ENSG00000241945	PWP2	B2RAG8; hsa:5822; Q15269; Q96A77			R-HSA-6790901; R-HSA-6791226	rRNA modification in the nucleus and cytosol; Major pathway of rRNA processing in the nucleolus and cytosol
Q8WWQ0	PH-interacting protein OS=Homo sapiens OX=9606 GN=PHIP PE=1 SV=2	25	37	1821	206.6	8.85	58.74	54.83		36	30		32	25		cell organization and biogenesis;signal transduction;other biological processes	nucleus	signal transduction activity or receptor binding	Pf00400, Pf00439, Pf25313, Pf25437	[GO:0001932]; GO:0031399; GO:0042325; GO:0051246; GO:0019220; GO:0060255; GO:0080090; GO:0051174; GO:0019222; GO:0050794; GO:0050789; GO:0065007; GO:0008150 [GO:0005158]; GO:0005102; GO:0005515; GO:0005488; GO:0003674 [GO:0005634]; GO:0043231; GO:0043227; GO:0043229; GO:0043226; GO:0005622; GO:0110165; GO:0005575 [GO:0006357]; GO:0006355; GO:0010468; GO:2001141; GO:0010556; GO:0051252; GO:0009889…	55023	ENSG00000146247	PHIP	A7J992; B2RPK4; hsa:55023; Q05CQ9; Q5VVH4; Q66I29; Q69YV1; Q8NBZ5; Q8WWQ0; Q96H52; Q96ME2; Q9H261			R-HSA-9013418	RHOBTB2 GTPase cycle
Q15061	WD repeat-containing protein 43 OS=Homo sapiens OX=9606 GN=WDR43 PE=1 SV=3	38	23	677	74.8	5.57	105.31	66.3	12.13	46	30	5	21	18	4	RNA metabolism OR transcription;other metabolic processes;other biological processes	nucleus;other cell component	other molecular function	Pf00400, Pf04003	[GO:0000462]; GO:0030490; GO:0006364; GO:0042274; GO:0006396; GO:0016072; GO:0042254; GO:0022613; GO:0044238; GO:0010467; GO:0032774; GO:0016070; GO:0044085; GO:0008152; GO:0009059; GO:0141187; GO:0090304; GO:0071840; GO:0009987; GO:0009058; GO:0043170; GO:0034654; GO:0006139; GO:0008150 [GO:0000785]; GO:0110165; GO:0005694; GO:0005575; GO:0043232; GO:0043228; GO:0043229; GO:0043226; GO:0005622 […	23160	ENSG00000163811	WDR43	hsa:23160; Q15061; Q15395; Q92577			R-HSA-6790901; R-HSA-6791226	rRNA modification in the nucleus and cytosol; Major pathway of rRNA processing in the nucleolus and cytosol
P13647	Keratin, type II cytoskeletal 5 OS=Homo sapiens OX=9606 GN=KRT5 PE=1 SV=3	45	21	590	62.3	7.74	89.38	76.6	92.14	44	35	43	33	30	33	cell organization and biogenesis;other biological processes	cytosol;cytoskeleton;other cell component	bone, tooth or skin structural activity;cytoskeletal activity;other molecular function	Pf00038, Pf16208	[GO:0005200]; GO:0005198; GO:0007010; GO:0003674; GO:0006996; GO:0016043; GO:0071840; GO:0009987; GO:0008150 [GO:0005737]; GO:0110165; GO:0005622; GO:0005575 [GO:0005829]; GO:0110165; GO:0005737; GO:0005575; GO:0005622 [GO:0005882]; GO:0099513; GO:0045111; GO:0099512; GO:0005856; GO:0099081; GO:0043232; GO:0099080; GO:0043228; GO:0043229; GO:0110165; GO:0043226; GO:0005622; GO:0005575 [GO:0008544…	3852	ENSG00000186081	KRT5	hsa:3852; P13647; Q6PI71; Q6UBJ0; Q8TA91			R-HSA-6809371; R-HSA-9725554; R-HSA-9938206; R-HSA-9927432; R-HSA-446107	Formation of the cornified envelope; Differentiation of Keratinocytes in Interfollicular Epidermis in Mammalian Skin; Developmental Lineage of Mammary Stem Cells; Developmental Lineage of Mammary Gland Myoepithelial Cells; Type I hemidesmosome assembly
P58876	Histone H2B type 1-D OS=Homo sapiens OX=9606 GN=H2BC5 PE=1 SV=2	75	0	126	13.9	10.32	305.87	258.8	55.01	148	141	23	22	18	7		cytosol;nucleus;other cell component	nucleic acid binding activity;other molecular function	Pf00125	[GO:0000786]; GO:0032993; GO:0000785; GO:0032991; GO:0110165; GO:0005694; GO:0005575; GO:0043232; GO:0043228; GO:0043229; GO:0043226; GO:0005622 [GO:0003677]; GO:0003676; GO:0005488; GO:0003674 [GO:0005634]; GO:0043231; GO:0043227; GO:0043229; GO:0043226; GO:0005622; GO:0110165; GO:0005575 [GO:0005654]; GO:0110165; GO:0031981; GO:0005575; GO:0070013; GO:0005634; GO:0043233; GO:0043229; GO:0043231…	3017	ENSG00000158373	H2BC5	hsa:3017; P58876			R-HSA-5689880; R-HSA-8939236; R-HSA-9018519; R-HSA-5693607; R-HSA-69473; R-HSA-912446; R-HSA-5693565; R-HSA-2559586; R-HSA-5693571; R-HSA-8866654; R-HSA-977225; R-HSA-1221632; R-HSA-9843940; R-HSA-9610379; R-HSA-9609690; R-HSA-5578749; R-HSA-606279; R-HSA-9764725; R-HSA-9845323; R-HSA-5250924; R-HSA-201722; R-HSA-2559580; R-HSA-3214815; R-HSA-427413; R-HSA-5617472; R-HSA-1912408; R-HSA-2559582; R…	Ub-specific processing proteases; RUNX1 regulates transcription of genes involved in differentiation of HSCs; Estrogen-dependent gene expression; Processing of DNA double-strand break ends; G2/M DNA damage checkpoint; Meiotic recombination; Recruitment and ATM-mediated phosphorylation of repair and signaling proteins at DNA double strand breaks; DNA Damage/Telomere Stress Induced Senescence; Nonh…
Q9NZI8	Insulin-like growth factor 2 mRNA-binding protein 1 OS=Homo sapiens OX=9606 GN=IGF2BP1 PE=1 SV=2	52	27	577	63.4	9.2	76.86	87.43	77.09	36	43	38	23	25	26	cell cycle OR cell proliferation;cell organization and biogenesis;stress response;transport;developmental processes;other biological processes	cytosol;nucleus;other cell component	nucleic acid binding activity;other molecular function	Pf00013, Pf00076	[GO:0000932]; GO:0036464; GO:0035770; GO:0005737; GO:0043232; GO:0099080; GO:0110165; GO:0005622; GO:0043228; GO:0043229; GO:0005575; GO:0043226 [GO:0001817]; GO:0010468; GO:0051239; GO:0010556; GO:0050789; GO:0009889; GO:0060255; GO:0065007; GO:0019222; GO:0008150; GO:0050794 [GO:0003729]; GO:0003723; GO:0003676; GO:0005488; GO:0003674 [GO:0003730]; GO:0003729; GO:0003723; GO:0003676; GO:0005488…	10642	ENSG00000159217	IGF2BP1	C9JT33; hsa:10642; Q9NZI8	WP2004; WP2005; WP2380; WP3302	miR-targeted genes in lymphocytes; miR-targeted genes in muscle cell; Brain-derived neurotrophic factor (BDNF) signaling; eIF5A regulation in response to inhibition of the nuclear export system	R-HSA-5687128; R-HSA-428359	MAPK6/MAPK4 signaling; Insulin-like Growth Factor-2 mRNA Binding Proteins (IGF2BPs/IMPs/VICKZs) bind RNA
Q1KMD3	Heterogeneous nuclear ribonucleoprotein U-like protein 2 OS=Homo sapiens OX=9606 GN=HNRNPUL2 PE=1 SV=1	48	37	747	85.1	4.91	67.82	67.5	79.09	38	35	39	24	25	31	RNA metabolism OR transcription;other metabolic processes	nucleus;other cell component		Pf00622, Pf02037, Pf13671	[GO:0000380]; GO:0000398; GO:0000377; GO:0006397; GO:0000375; GO:0006396; GO:0016071; GO:0008380; GO:0044238; GO:0010467; GO:0032774; GO:0016070; GO:0008152; GO:0009059; GO:0141187; GO:0090304; GO:0009987; GO:0009058; GO:0043170; GO:0034654; GO:0006139; GO:0008150 [GO:0005634]; GO:0043231; GO:0043227; GO:0043229; GO:0043226; GO:0005622; GO:0110165; GO:0005575 [GO:0005654]; GO:0110165; GO:0031981;…	221092	ENSG00000214753	HNRNPUL2	hsa:221092; Q1KMD3; Q8N3B3
P49411	Elongation factor Tu, mitochondrial OS=Homo sapiens OX=9606 GN=TUFM PE=1 SV=2	61	25	452	49.5	7.61	48.99	58.71	28.79	26	31	13	21	21	12
A0A0B4J2E5	Utp12 domain-containing protein OS=Homo sapiens OX=9606 PE=1 SV=1	44	1	919	102.4	6.2	99.03	76.86	8.71	48	37	4	34	26	4
Q92841	Probable ATP-dependent RNA helicase DDX17 OS=Homo sapiens OX=9606 GN=DDX17 PE=1 SV=2	37	25	729	80.2	8.27	57.21	72.28	90.85	34	39	40	25	26	26	RNA metabolism OR transcription;other metabolic processes;stress response;signal transduction;other biological processes	cytosol;nucleus;other cell component	nucleic acid binding activity;other molecular function	Pf00270, Pf00271	[GO:0000380]; GO:0000398; GO:0000377; GO:0006397; GO:0000375; GO:0006396; GO:0016071; GO:0008380; GO:0044238; GO:0010467; GO:0032774; GO:0016070; GO:0008152; GO:0009059; GO:0141187; GO:0090304; GO:0009987; GO:0009058; GO:0043170; GO:0034654; GO:0006139; GO:0008150 [GO:0000381]; GO:0048024; GO:0043484; GO:0050684; GO:0010468; GO:0080090; GO:1903311; GO:0010556; GO:0019222; GO:0051252; GO:0009889; …	10521	ENSG00000100201	DDX17	B1AHM0; H3BLZ8; hsa:10521; Q69YT1; Q6ICD6; Q92841	WP3865	Novel intracellular components of RIG-I-like receptor pathway	R-HSA-3899300	SUMOylation of transcription cofactors
P10809	60 kDa heat shock protein, mitochondrial OS=Homo sapiens OX=9606 GN=HSPD1 PE=1 SV=2	49	25	573	61	5.87	62.5	74.46	18.89	30	29	12	21	24	10	cell cycle OR cell proliferation;cell organization and biogenesis;protein metabolism;DNA metabolism;other metabolic processes;stress response;transport;developmental processes;signal transduction;other biological processes	non-structural extracellular;plasma membrane;other membranes;cytosol;cytoskeleton;mitochondrion;other cytoplasmic organelle;other cell component	enzyme regulator activity;nucleic acid binding activity;other molecular function	Pf00118	[GO:0001530]; GO:0008289; GO:0097367; GO:0005488; GO:0003674 [GO:0002039]; GO:0005515; GO:0005488; GO:0003674 [GO:0002755]; GO:0002224; GO:0002221; GO:0002758; GO:0002218; GO:0002757; GO:0002253; GO:0045089; GO:0002764; GO:0002376; GO:0050778; GO:0002833; GO:0031349; GO:0032103; GO:0045088; GO:0007165; GO:0050776; GO:0008150; GO:0002684; GO:0048584; GO:0002831; GO:0031347; GO:0032101; GO:0009987;…	3329	ENSG00000144381	HSPD1	B2R5M6; B7Z712; hsa:3329; P10809; Q38L19; Q9UCR6	WP2864; WP5346; WP5504; WP706	Apoptosis-related network due to altered Notch3 in ovarian cancer; 8p23.1 copy number variation syndrome; Disorders of mitochondrial homeostatis, dynamics, protein import, and quality control; Sudden infant death syndrome (SIDS) susceptibility pathways	R-HSA-9837999; R-HSA-1268020; R-HSA-9841251; R-HSA-8869496	Mitochondrial protein degradation; Mitochondrial protein import; Mitochondrial unfolded protein response (UPRmt); TFAP2A acts as a transcriptional repressor during retinoic acid induced cell differentiation
O60814	Histone H2B type 1-K OS=Homo sapiens OX=9606 GN=H2BC12 PE=1 SV=3	75	1	126	13.9	10.32	294.91	256	51.84	146	140	22	22	18	6	stress response;other biological processes	non-structural extracellular;cytosol;nucleus;other cell component	nucleic acid binding activity;other molecular function	Pf00125	[GO:0000786]; GO:0032993; GO:0000785; GO:0032991; GO:0110165; GO:0005694; GO:0005575; GO:0043232; GO:0043228; GO:0043229; GO:0043226; GO:0005622 [GO:0002227]; GO:0002385; GO:0045087; GO:0002251; GO:0006955; GO:0140546; GO:0002376; GO:0050896; GO:0098542; GO:0008150; GO:0006952; GO:0051707; GO:0006950; GO:0043207; GO:0044419; GO:0009605; GO:0009607 [GO:0003677]; GO:0003676; GO:0005488; GO:0003674 …	85236	ENSG00000197903	H2BC12	A8K7P7; hsa:85236; O60814; Q2VPI7			R-HSA-5689880; R-HSA-8939236; R-HSA-201722; R-HSA-8866654; R-HSA-977225; R-HSA-1221632; R-HSA-9843940; R-HSA-9610379; R-HSA-9609690; R-HSA-5578749; R-HSA-606279; R-HSA-9764725; R-HSA-9845323; R-HSA-5250924; R-HSA-5693565; R-HSA-2559580; R-HSA-3214815; R-HSA-427413; R-HSA-5617472; R-HSA-9018519; R-HSA-1912408; R-HSA-2559582; R-HSA-9841922; R-HSA-8936459; R-HSA-5693607; R-HSA-69473; R-HSA-3214847; …	Ub-specific processing proteases; RUNX1 regulates transcription of genes involved in differentiation of HSCs; Formation of the beta-catenin:TCF transactivating complex; E3 ubiquitin ligases ubiquitinate target proteins; Amyloid fiber formation; Meiotic synapsis; Regulation of endogenous retroelements by KRAB-ZFP proteins; HCMV Late Events; HCMV Early Events; Transcriptional regulation by small RN…
Q96PK6	RNA-binding protein 14 OS=Homo sapiens OX=9606 GN=RBM14 PE=1 SV=2	45	33	669	69.4	9.67	87.54	74.23	135.94	40	37	58	26	26	32	cell organization and biogenesis;RNA metabolism OR transcription;other metabolic processes;stress response;developmental processes;other biological processes	nucleus;other cell component	nucleic acid binding activity;other molecular function	Pf00076	[GO:0000398]; GO:0000377; GO:0006397; GO:0000375; GO:0006396; GO:0016071; GO:0008380; GO:0044238; GO:0010467; GO:0032774; GO:0016070; GO:0008152; GO:0009059; GO:0141187; GO:0090304; GO:0009987; GO:0009058; GO:0043170; GO:0034654; GO:0006139; GO:0008150 [GO:0002218]; GO:0002253; GO:0045089; GO:0002376; GO:0050778; GO:0002833; GO:0031349; GO:0032103; GO:0045088; GO:0008150; GO:0002684; GO:0048584; …	100526737; 10432	ENSG00000239306	RBM14	B0LM41; B3KMN4; D6RGD8; hsa:100526737; hsa:10432; O75932; Q2PYN1; Q53GV1; Q68DQ9; Q96PK5; Q96PK6	WP4352	Ciliary landscape	R-HSA-8941326	RUNX2 regulates bone development
Q92499	ATP-dependent RNA helicase DDX1 OS=Homo sapiens OX=9606 GN=DDX1 PE=1 SV=2	43	30	740	82.4	7.23	88.17	52.98	28.81	37	26	14	28	21	12	cell organization and biogenesis;DNA metabolism;RNA metabolism OR transcription;other metabolic processes;stress response;other biological processes	cytosol;mitochondrion;nucleus;other cell component	nucleic acid binding activity;other molecular function	Pf00270, Pf00271, Pf00622	[GO:0000245]; GO:0022618; GO:0000398; GO:0065003; GO:0071826; GO:0022613; GO:0000377; GO:0006397; GO:0022607; GO:0043933; GO:0044085; GO:0000375; GO:0006396; GO:0016071; GO:0016043; GO:0071840; GO:0008380; GO:0044238; GO:0010467; GO:0032774; GO:0016070; GO:0009987; GO:0008152; GO:0009059; GO:0141187; GO:0090304; GO:0008150; GO:0009058; GO:0043170; GO:0034654; GO:0006139 [GO:0002735]; GO:0002732; …	1653	ENSG00000079785	DDX1	B4DME8; B4DPN6; hsa:1653; Q92499	WP2942; WP411	DDX1 as a regulatory component of the Drosha microprocessor; mRNA processing	R-HSA-6784531	tRNA processing in the nucleus
Q14978	Nucleolar and coiled-body phosphoprotein 1 OS=Homo sapiens OX=9606 GN=NOLC1 PE=1 SV=2	44	32	699	73.6	9.47	116.88	132.27	54.24	61	61	22	28	28	14	cell cycle OR cell proliferation;cell organization and biogenesis;RNA metabolism OR transcription;other metabolic processes;developmental processes;other biological processes	nucleus;other cell component	other molecular function	Pf05022	[GO:0000278]; GO:0007049; GO:0009987; GO:0008150 [GO:0001650]; GO:0110165; GO:0005730; GO:0005575; GO:0043232; GO:0031981; GO:0043228; GO:0043229; GO:0070013; GO:0005634; GO:0043226; GO:0005622; GO:0043233; GO:0043231; GO:0031974; GO:0043227 [GO:0005524]; GO:0032559; GO:0035639; GO:0030554; GO:0032555; GO:0043168; GO:1901265; GO:1901363; GO:0017076; GO:0032553; GO:0043167; GO:0005488; GO:0036094;…	9221	ENSG00000166197	NOLC1	hsa:9221; Q14978; Q15030; Q5VV70; Q9BUV3
Q71DI3	Histone H3.2 OS=Homo sapiens OX=9606 GN=H3C13 PE=1 SV=3	76	3	136	15.4	11.27	314.95	212.65	45.13	148	104	20	20	19	7	cell organization and biogenesis;other metabolic processes;other biological processes	non-structural extracellular;nucleus;other cell component	nucleic acid binding activity;other molecular function	Pf00125	[GO:0000122]; GO:0006357; GO:0045892; GO:0006355; GO:1902679; GO:0010468; GO:2001141; GO:0010558; GO:0051253; GO:0010556; GO:0051252; GO:0009890; GO:0010605; GO:0045934; GO:0009889; GO:0060255; GO:0019219; GO:0009892; GO:0019222; GO:0080090; GO:0048523; GO:0050794; GO:0048519; GO:0050789; GO:0065007; GO:0008150 [GO:0000786]; GO:0032993; GO:0000785; GO:0032991; GO:0110165; GO:0005694; GO:0005575; …	126961; 333932; 653604	ENSG00000183598; ENSG00000203811; ENSG00000203852	H3C13; H3C14; H3C15	A2BDF6; A6NFS4; hsa:126961; hsa:333932; hsa:653604; Q6B053; Q71DI3	WP2369; WP4553	Histone modifications; FBXL10 enhancement of MAP/ERK signaling in diffuse large B-cell lymphoma	R-HSA-977225; R-HSA-9843940; R-HSA-9610379; R-HSA-9609690; R-HSA-5578749; R-HSA-9764725; R-HSA-9845323; R-HSA-5250924; R-HSA-8939236; R-HSA-201722; R-HSA-2559580; R-HSA-3214815; R-HSA-427413; R-HSA-5617472; R-HSA-9018519; R-HSA-1912408; R-HSA-2559582; R-HSA-9841922; R-HSA-8936459; R-HSA-3214847; R-HSA-9821002; R-HSA-73772; R-HSA-912446; R-HSA-427359; R-HSA-212300; R-HSA-68616; R-HSA-5625886; R-HS…	Amyloid fiber formation; Regulation of endogenous retroelements by KRAB-ZFP proteins; HCMV Late Events; HCMV Early Events; Transcriptional regulation by small RNAs; Negative Regulation of CDH1 Gene Transcription; Regulation of endogenous retroelements by Piwi-interacting RNAs (piRNAs); B-WICH complex positively regulates rRNA expression; RUNX1 regulates transcription of genes involved in differen…
Q9Y2R4	Probable ATP-dependent RNA helicase DDX52 OS=Homo sapiens OX=9606 GN=DDX52 PE=1 SV=4	46	23	599	67.4	9.67	92.59	79.98	5.18	34	30	4	21	20	4	RNA metabolism OR transcription;other metabolic processes	nucleus	other molecular function	Pf00270, Pf00271	[GO:0003724]; GO:0004386; GO:0008186; GO:0140098; GO:0120545; GO:0140640; GO:0140657; GO:0120543; GO:0003824; GO:0003674; GO:0016853 [GO:0005524]; GO:0032559; GO:0035639; GO:0030554; GO:0032555; GO:0043168; GO:1901265; GO:1901363; GO:0017076; GO:0032553; GO:0043167; GO:0005488; GO:0036094; GO:0000166; GO:0097367; GO:0003674 [GO:0005654]; GO:0110165; GO:0031981; GO:0005575; GO:0070013; GO:0005634;…	11056	ENSG00000277594; ENSG00000278053	DDX52	hsa:11056; Q86YG1; Q8N213; Q9NVE0; Q9Y2R4; Q9Y482	WP5094; WP5287	Orexin receptor pathway; 17q12 copy number variation syndrome	R-HSA-6791226; R-HSA-6790901	Major pathway of rRNA processing in the nucleolus and cytosol; rRNA modification in the nucleus and cytosol
Q9NW13	RNA-binding protein 28 OS=Homo sapiens OX=9606 GN=RBM28 PE=1 SV=3	42	38	759	85.7	9.22	75.77	62.15	8.04	38	34	6	35	31	5	RNA metabolism OR transcription;other metabolic processes	nucleus		Pf00076	[GO:0005681]; GO:0140513; GO:1990904; GO:0032991; GO:0005634; GO:0005575; GO:0043231; GO:0043227; GO:0043229; GO:0043226; GO:0005622; GO:0110165 [GO:0005730]; GO:0043232; GO:0031981; GO:0043228; GO:0043229; GO:0070013; GO:0005634; GO:0043226; GO:0005622; GO:0043233; GO:0043231; GO:0110165; GO:0031974; GO:0043227; GO:0005575 [GO:0006397]; GO:0006396; GO:0016071; GO:0044238; GO:0010467; GO:0032774;…	55131	ENSG00000106344	RBM28	A4D100; B4DU52; E9PDD9; hsa:55131; Q53H65; Q96CV3; Q9NW13			R-HSA-6791226	Major pathway of rRNA processing in the nucleolus and cytosol
O00566	U3 small nucleolar ribonucleoprotein protein MPP10 OS=Homo sapiens OX=9606 GN=MPHOSPH10 PE=1 SV=2	40	26	681	78.8	4.86	61.27	58.46	5.71	29	29	5	22	21	5	RNA metabolism OR transcription;other metabolic processes;other biological processes	nucleus;other cell component		Pf04006	[GO:0000375]; GO:0008380; GO:0006396; GO:0044238; GO:0010467; GO:0032774; GO:0008152; GO:0009059; GO:0016070; GO:0141187; GO:0009987; GO:0009058; GO:0043170; GO:0090304; GO:0034654; GO:0008150; GO:0006139 [GO:0005654]; GO:0110165; GO:0031981; GO:0005575; GO:0070013; GO:0005634; GO:0043233; GO:0043229; GO:0043231; GO:0031974; GO:0043226; GO:0005622; GO:0043227 [GO:0005694]; GO:0043232; GO:0043228;…	10199	ENSG00000124383	MPHOSPH10	A0AVJ8; hsa:10199; O00566			R-HSA-6791226; R-HSA-6790901	Major pathway of rRNA processing in the nucleolus and cytosol; rRNA modification in the nucleus and cytosol
Q6P2Q9	Pre-mRNA-processing-splicing factor 8 OS=Homo sapiens OX=9606 GN=PRPF8 PE=1 SV=2	21	42	2335	273.4	8.84	55.13	70.66	0	37	44	1	32	40	1	cell organization and biogenesis;RNA metabolism OR transcription;other metabolic processes;other biological processes	nucleus	nucleic acid binding activity;other molecular function	Pf01398, Pf08082, Pf08083, Pf08084, Pf10596, Pf10597, Pf10598, Pf12134	[GO:0000244]; GO:0000387; GO:0022618; GO:0000398; GO:0065003; GO:0071826; GO:0022613; GO:0000377; GO:0006397; GO:0022607; GO:0043933; GO:0044085; GO:0000375; GO:0006396; GO:0016071; GO:0016043; GO:0071840; GO:0008380; GO:0044238; GO:0010467; GO:0032774; GO:0016070; GO:0009987; GO:0008152; GO:0009059; GO:0141187; GO:0090304; GO:0008150; GO:0009058; GO:0043170; GO:0034654; GO:0006139 [GO:0000375]; …	10594	ENSG00000174231; ENSG00000274442	PRPF8	hsa:10594; O14547; O75965; Q6P2Q9	WP411; WP5546	mRNA processing; 22q11.2 distal CNV	R-HSA-72163; R-HSA-72165	mRNA Splicing - Major Pathway; mRNA Splicing - Minor Pathway
Q8NDV7	Trinucleotide repeat-containing gene 6A protein OS=Homo sapiens OX=9606 GN=TNRC6A PE=1 SV=2	21	28	1962	210.2	7.01	12.7	38.46	79.67	11	17	35	11	16	27	cell organization and biogenesis;stress response;other biological processes	cytosol;ER/Golgi;nucleus;other cell component		Pf10427, Pf16608	[GO:0000932]; GO:0036464; GO:0035770; GO:0005737; GO:0043232; GO:0099080; GO:0110165; GO:0005622; GO:0043228; GO:0043229; GO:0005575; GO:0043226 [GO:0005654]; GO:0110165; GO:0031981; GO:0005575; GO:0070013; GO:0005634; GO:0043233; GO:0043229; GO:0043231; GO:0031974; GO:0043226; GO:0005622; GO:0043227 [GO:0005794]; GO:0043231; GO:0005737; GO:0012505; GO:0043227; GO:0043229; GO:0110165; GO:0005622;…	27327	ENSG00000090905	TNRC6A	C9JAR8; hsa:27327; O15408; Q658L5; Q6NVB5; Q8NDV7; Q8NEZ0; Q8TBT8; Q8TCR0; Q9NV59; Q9P268			R-HSA-4086398; R-HSA-9029569; R-HSA-5578749; R-HSA-5628897; R-HSA-5687128; R-HSA-2559580; R-HSA-9018519; R-HSA-1912408; R-HSA-2559585; R-HSA-8853884; R-HSA-8936459; R-HSA-9022692; R-HSA-9824594; R-HSA-9764562; R-HSA-9839394; R-HSA-8934593; R-HSA-9759811; R-HSA-9768778; R-HSA-426496; R-HSA-8948700	Ca2+ pathway; NR1H3 & NR1H2 regulate gene expression linked to cholesterol transport and efflux; Transcriptional regulation by small RNAs; TP53 Regulates Metabolic Genes; MAPK6/MAPK4 signaling; Oxidative Stress Induced Senescence; Estrogen-dependent gene expression; Pre-NOTCH Transcription and Translation; Oncogene Induced Senescence; Transcriptional Regulation by VENTX; RUNX1 regulates genes inv…
P13639	Elongation factor 2 OS=Homo sapiens OX=9606 GN=EEF2 PE=1 SV=4	43	30	858	95.3	6.83	51.46	101.87	24.84	29	49	12	22	29	10	cell cycle OR cell proliferation;protein metabolism;other metabolic processes;stress response;developmental processes;other biological processes	non-structural extracellular;plasma membrane;other membranes;cytosol;translational apparatus;other cell component	cytoskeletal activity;translation activity;nucleic acid binding activity;other molecular function	Pf00009, Pf00679, Pf03144, Pf03764, Pf14492	[GO:0002039]; GO:0005515; GO:0005488; GO:0003674 [GO:0002244]; GO:0030154; GO:0030097; GO:0048869; GO:0048468; GO:0009987; GO:0032502; GO:0048856; GO:0008150 [GO:0002931]; GO:0006950; GO:0050896; GO:0008150 [GO:0003009]; GO:0006941; GO:0050881; GO:0006936; GO:0050879; GO:0050905; GO:0003012; GO:0032501; GO:0050877; GO:0003008; GO:0008150 [GO:0003746]; GO:0180051; GO:0006414; GO:0003674; GO:000905…	1938	ENSG00000167658	EEF2	A0A384N6H1; B2RMP5; D6W618; hsa:1938; P13639; Q58J86	WP107; WP1403; WP2380; WP4754; WP5492; WP5510	Translation factors; AMP-activated protein kinase signaling; Brain-derived neurotrophic factor (BDNF) signaling; IL18 signaling; AMPK regulation of mammary milk protein synthesis; 16p12.2 copy number variation syndrome (520kb)	R-HSA-6798695; R-HSA-8876725; R-HSA-5336415; R-HSA-156902; R-HSA-5358493	Neutrophil degranulation; Protein methylation; Uptake and function of diphtheria toxin; Peptide chain elongation; Synthesis of diphthamide-EEF2
P10412	Histone H1.4 OS=Homo sapiens OX=9606 GN=H1-4 PE=1 SV=2	52	3	219	21.9	11.03	216.32	159.84	32.14	96	78	13	23	21	7	cell organization and biogenesis;other biological processes	nucleus;other cell component	nucleic acid binding activity;other molecular function	Pf00538	[GO:0000122]; GO:0006357; GO:0045892; GO:0006355; GO:1902679; GO:0010468; GO:2001141; GO:0010558; GO:0051253; GO:0010556; GO:0051252; GO:0009890; GO:0010605; GO:0045934; GO:0009889; GO:0060255; GO:0019219; GO:0009892; GO:0019222; GO:0080090; GO:0048523; GO:0050794; GO:0048519; GO:0050789; GO:0065007; GO:0008150 [GO:0000786]; GO:0032993; GO:0000785; GO:0032991; GO:0110165; GO:0005694; GO:0005575; …	3008	ENSG00000168298	H1-4	hsa:3008; P10412; Q4VB25	WP3651	Pathways affected in adenoid cystic carcinoma	R-HSA-2559584; R-HSA-140342	Formation of Senescence-Associated Heterochromatin Foci (SAHF); Apoptosis induced DNA fragmentation
P68366	Tubulin alpha-4A chain OS=Homo sapiens OX=9606 GN=TUBA4A PE=1 SV=1	46	3	448	49.9	5.06	90.41	129.82	39.4	34	48	22	16	18	13	cell cycle OR cell proliferation;cell organization and biogenesis	non-structural extracellular;cytosol;cytoskeleton;other cell component	cytoskeletal activity;other molecular function	Pf00091, Pf03953	[GO:0000226]; GO:0007010; GO:0007017; GO:0006996; GO:0009987; GO:0016043; GO:0008150; GO:0071840 [GO:0000278]; GO:0007049; GO:0009987; GO:0008150 [GO:0005200]; GO:0005198; GO:0007010; GO:0003674; GO:0006996; GO:0016043; GO:0071840; GO:0009987; GO:0008150 [GO:0005525]; GO:0032561; GO:0035639; GO:0019001; GO:0032555; GO:0043168; GO:1901265; GO:1901363; GO:0017076; GO:0032553; GO:0043167; GO:0005488…	7277	ENSG00000127824	TUBA4A	A8MUB1; B3KNQ6; hsa:7277; P05215; P68366	WP2059; WP2272; WP2359; WP5124; WP5426	Alzheimer's disease and miRNA effects; Pathogenic Escherichia coli infection; Parkin-ubiquitin proteasomal system pathway; Alzheimer's disease; HDAC6 interactions in the central nervous system	R-HSA-3371497; R-HSA-2467813; R-HSA-8852276; R-HSA-5626467; R-HSA-5620924; R-HSA-437239; R-HSA-6811434; R-HSA-1445148; R-HSA-190840; R-HSA-190861; R-HSA-2132295; R-HSA-2500257; R-HSA-380320; R-HSA-389960; R-HSA-389977; R-HSA-5663220; R-HSA-6807878; R-HSA-6811436; R-HSA-8955332; R-HSA-9609690; R-HSA-9609736; R-HSA-9619483; R-HSA-9646399; R-HSA-9648025; R-HSA-9668328; R-HSA-983189; R-HSA-9833482; R…	HSP90 chaperone cycle for steroid hormone receptors (SHR) in the presence of ligand; Separation of Sister Chromatids; The role of GTSE1 in G2/M progression after G2 checkpoint; RHO GTPases activate IQGAPs; Intraflagellar transport; Recycling pathway of L1; COPI-dependent Golgi-to-ER retrograde traffic; Translocation of SLC2A4 (GLUT4) to the plasma membrane; Microtubule-dependent trafficking of co…
O14646	Chromodomain-helicase-DNA-binding protein 1 OS=Homo sapiens OX=9606 GN=CHD1 PE=1 SV=2	28	32	1710	196.6	7.14	34.8	59.8		25	39		23	35		cell organization and biogenesis;other biological processes	nucleus;other cell component	nucleic acid binding activity;other molecular function	Pf00176, Pf00271, Pf00385, Pf13907, Pf18375, Pf23588	[GO:0000228]; GO:0005694; GO:0031981; GO:0043232; GO:0070013; GO:0005634; GO:0043228; GO:0043229; GO:0043233; GO:0043231; GO:0043226; GO:0005622; GO:0031974; GO:0043227; GO:0110165; GO:0005575 [GO:0000785]; GO:0110165; GO:0005694; GO:0005575; GO:0043232; GO:0043228; GO:0043229; GO:0043226; GO:0005622 [GO:0003677]; GO:0003676; GO:0005488; GO:0003674 [GO:0003682]; GO:0005488; GO:0003674 [GO:0004386…	1105	ENSG00000153922	CHD1	hsa:1105; O14646; Q17RZ3	WP2004; WP2005	miR-targeted genes in lymphocytes; miR-targeted genes in muscle cell	R-HSA-9018519	Estrogen-dependent gene expression
P43243	Matrin-3 OS=Homo sapiens OX=9606 GN=MATR3 PE=1 SV=2	38	31	847	94.6	6.25	67.6	70.26	71.02	30	36	33	22	26	24	stress response;developmental processes;other biological processes	other membranes;nucleus	nucleic acid binding activity;other molecular function		[GO:0001825]; GO:0048646; GO:0001824; GO:0032502; GO:0009653; GO:0048856; GO:0001701; GO:0008150; GO:0043009; GO:0009792; GO:0009790; GO:0007275; GO:0032501 [GO:0002218]; GO:0002253; GO:0045089; GO:0002376; GO:0050778; GO:0002833; GO:0031349; GO:0032103; GO:0045088; GO:0008150; GO:0002684; GO:0048584; GO:0050776; GO:0002831; GO:0031347; GO:0032101; GO:0002682; GO:0048518; GO:0048583; GO:0080134; …	9782	ENSG00000015479	MATR3	B7ZAV5; D3DQC3; hsa:9782; P43243; Q9UHW0; Q9UQ27	WP2003; WP2004; WP2005	miR-targeted genes in leukocytes; miR-targeted genes in lymphocytes; miR-targeted genes in muscle cell
Q15029	116 kDa U5 small nuclear ribonucleoprotein component OS=Homo sapiens OX=9606 GN=EFTUD2 PE=1 SV=1	44	30	972	109.4	5	53.37	70.51	41.59	26	31	19	23	25	18	RNA metabolism OR transcription;other metabolic processes;other biological processes	cytosol;nucleus;other cell component	nucleic acid binding activity;other molecular function	Pf00009, Pf00679, Pf03144, Pf03764, Pf14492, Pf16004	[GO:0000398]; GO:0000377; GO:0006397; GO:0000375; GO:0006396; GO:0016071; GO:0008380; GO:0044238; GO:0010467; GO:0032774; GO:0016070; GO:0008152; GO:0009059; GO:0141187; GO:0090304; GO:0009987; GO:0009058; GO:0043170; GO:0034654; GO:0006139; GO:0008150 [GO:0003924]; GO:0017111; GO:0016462; GO:0016818; GO:0016817; GO:0016787; GO:0003824; GO:0003674 [GO:0005525]; GO:0032561; GO:0035639; GO:0019001;…	9343	ENSG00000108883	EFTUD2	B4DK30; B4DMC0; D3DX58; hsa:9343; K7EJ81; Q15029; Q9BUR0	WP411; WP4352; WP5546	mRNA processing; Ciliary landscape; 22q11.2 distal CNV	R-HSA-72163; R-HSA-72165	mRNA Splicing - Major Pathway; mRNA Splicing - Minor Pathway
Q14692	Ribosome biogenesis protein BMS1 homolog OS=Homo sapiens OX=9606 GN=BMS1 PE=1 SV=1	30	34	1282	145.7	6.44	74.04	57.04	3.35	38	30	7	31	26	6	RNA metabolism OR transcription;other metabolic processes;other biological processes	nucleus;other cell component	nucleic acid binding activity;other molecular function	Pf04950, Pf08142	[GO:0000462]; GO:0030490; GO:0006364; GO:0042274; GO:0006396; GO:0016072; GO:0042254; GO:0022613; GO:0044238; GO:0010467; GO:0032774; GO:0016070; GO:0044085; GO:0008152; GO:0009059; GO:0141187; GO:0090304; GO:0071840; GO:0009987; GO:0009058; GO:0043170; GO:0034654; GO:0006139; GO:0008150 [GO:0000479]; GO:0006364; GO:0006396; GO:0016072; GO:0042254; GO:0044238; GO:0010467; GO:0032774; GO:0016070; …	9790	ENSG00000165733	BMS1	hsa:9790; Q14692; Q5QPT5; Q86XJ9			R-HSA-6791226; R-HSA-6790901	Major pathway of rRNA processing in the nucleolus and cytosol; rRNA modification in the nucleus and cytosol
Q15717	ELAV-like protein 1 OS=Homo sapiens OX=9606 GN=ELAVL1 PE=1 SV=2	60	19	326	36.1	9.17	51.49	88.58	107.77	19	33	36	13	20	21	cell cycle OR cell proliferation;cell organization and biogenesis;other metabolic processes;transport;other biological processes	cytosol;ER/Golgi;nucleus;other cell component	nucleic acid binding activity;other molecular function	Pf00076	[GO:0000512]; GO:0035194; GO:0016441; GO:0031047; GO:0010608; GO:0010629; GO:0010468; GO:0010558; GO:0010556; GO:0009890; GO:0010605; GO:0009889; GO:0060255; GO:0009892; GO:0019222; GO:0048523; GO:0050794; GO:0048519; GO:0050789; GO:0065007; GO:0008150 [GO:0000932]; GO:0036464; GO:0035770; GO:0005737; GO:0043232; GO:0099080; GO:0110165; GO:0005622; GO:0043228; GO:0043229; GO:0005575; GO:0043226 […	1994	ENSG00000066044	ELAVL1	B4DVB8; hsa:1994; Q15717; Q53XN6; Q9BTT1	WP1403; WP2853; WP3527; WP3932; WP4336; WP4659; WP4754; WP5046; WP5345	AMP-activated protein kinase signaling; Endoderm differentiation; Pre-implantation embryo; Focal adhesion: PI3K-Akt-mTOR-signaling; ncRNAs in Wnt signaling in hepatocellular carcinoma; Gastrin signaling; IL18 signaling; NAD metabolism in oncogene-induced senescence and mitochondrial dysfunction-associated senescence; 1p36 copy number variation syndrome	R-HSA-450520	HuR (ELAVL1) binds and stabilizes mRNA
Q9H8H0	Nucleolar protein 11 OS=Homo sapiens OX=9606 GN=NOL11 PE=1 SV=1	47	33	719	81.1	6.07	72.99	53.25	8.38	41	30	4	30	24	4	RNA metabolism OR transcription;other metabolic processes;other biological processes	nucleus		Pf08168, Pf20998	[GO:0005654]; GO:0110165; GO:0031981; GO:0005575; GO:0070013; GO:0005634; GO:0043233; GO:0043229; GO:0043231; GO:0031974; GO:0043226; GO:0005622; GO:0043227 [GO:0005730]; GO:0043232; GO:0031981; GO:0043228; GO:0043229; GO:0070013; GO:0005634; GO:0043226; GO:0005622; GO:0043233; GO:0043231; GO:0110165; GO:0031974; GO:0043227; GO:0005575 [GO:0030490]; GO:0006364; GO:0042274; GO:0006396; GO:0016072;…	25926	ENSG00000130935	NOL11	B7Z5V9; hsa:25926; Q7L5S1; Q9H8H0; Q9UG18			R-HSA-6791226; R-HSA-6790901	Major pathway of rRNA processing in the nucleolus and cytosol; rRNA modification in the nucleus and cytosol
P12268	Inosine-5'-monophosphate dehydrogenase 2 OS=Homo sapiens OX=9606 GN=IMPDH2 PE=1 SV=2	45	20	514	55.8	6.9	85.98	117.34	12.7	31	38	7	19	19	7	cell cycle OR cell proliferation;other metabolic processes;other biological processes	non-structural extracellular;cytosol;nucleus;other cell component	nucleic acid binding activity;other molecular function	Pf00478, Pf00571	[GO:0000166]; GO:1901265; GO:1901363; GO:0005488; GO:0036094; GO:0003674 [GO:0003677]; GO:0003676; GO:0005488; GO:0003674 [GO:0003723]; GO:0003676; GO:0005488; GO:0003674 [GO:0003938]; GO:0016616; GO:0016614; GO:0016491; GO:0003824; GO:0003674 [GO:0005576]; GO:0110165; GO:0005575 [GO:0005634]; GO:0043231; GO:0043227; GO:0043229; GO:0043226; GO:0005622; GO:0110165; GO:0005575 [GO:0005737]; GO:0110…	3615	ENSG00000178035	IMPDH2	hsa:3615; P12268; Q6LEF3	WP4312	Rett syndrome	R-HSA-9679191; R-HSA-6798695; R-HSA-73817; R-HSA-9748787	Potential therapeutics for SARS; Neutrophil degranulation; Purine ribonucleoside monophosphate biosynthesis; Azathioprine ADME
P55265	Double-stranded RNA-specific adenosine deaminase OS=Homo sapiens OX=9606 GN=ADAR PE=1 SV=4	30	35	1226	136	8.65	43.54	51.59	54.18	24	29	34	20	24	31	cell organization and biogenesis;RNA metabolism OR transcription;other metabolic processes;stress response;transport;developmental processes;other biological processes	cytosol;nucleus;other cell component	nucleic acid binding activity;other molecular function	Pf00035, Pf02137, Pf02295	[GO:0001649]; GO:0030154; GO:0001503; GO:0048869; GO:0032501; GO:0009987; GO:0032502; GO:0008150 [GO:0002244]; GO:0030154; GO:0030097; GO:0048869; GO:0048468; GO:0009987; GO:0032502; GO:0048856; GO:0008150 [GO:0002566]; GO:0002200; GO:0002376; GO:0002520; GO:0008150; GO:0048731; GO:0048856; GO:0007275; GO:0032502; GO:0032501 [GO:0003677]; GO:0003676; GO:0005488; GO:0003674 [GO:0003725]; GO:000372…	103	ENSG00000160710	ADAR	B1AQQ9; B1AQR0; D3DV76; hsa:103; O15223; O43859; O43860; P55265; Q9BYM3; Q9BYM4	WP2003; WP2004; WP2005; WP2006; WP4630; WP4655	miR-targeted genes in leukocytes; miR-targeted genes in lymphocytes; miR-targeted genes in muscle cell; miR-targeted genes in squamous cell; Measles virus infection; Cytosolic DNA-sensing pathway	R-HSA-9833482; R-HSA-909733; R-HSA-75102; R-HSA-77042	PKR-mediated signaling; Interferon alpha/beta signaling; C6 deamination of adenosine; Formation of editosomes by ADAR proteins
Q9NY93	Probable ATP-dependent RNA helicase DDX56 OS=Homo sapiens OX=9606 GN=DDX56 PE=1 SV=1	63	28	547	61.6	9.26	72.41	56.38	10.53	39	22	5	28	20	5	RNA metabolism OR transcription;other metabolic processes;stress response;other biological processes	cytosol;nucleus	nucleic acid binding activity;other molecular function	Pf00270, Pf00271	[GO:0003724]; GO:0004386; GO:0008186; GO:0140098; GO:0120545; GO:0140640; GO:0140657; GO:0120543; GO:0003824; GO:0003674; GO:0016853 [GO:0005524]; GO:0032559; GO:0035639; GO:0030554; GO:0032555; GO:0043168; GO:1901265; GO:1901363; GO:0017076; GO:0032553; GO:0043167; GO:0005488; GO:0036094; GO:0000166; GO:0097367; GO:0003674 [GO:0005634]; GO:0043231; GO:0043227; GO:0043229; GO:0043226; GO:0005622;…	54606	ENSG00000136271	DDX56	A4D2K9; C9JV95; hsa:54606; Q6IAE2; Q9H9I8; Q9NY93
P08670	Vimentin OS=Homo sapiens OX=9606 GN=VIM PE=1 SV=4	56	26	466	53.6	5.12	69.58	61.43	29.41	35	32	15	27	26	13	cell organization and biogenesis;stress response;developmental processes;other biological processes	plasma membrane;other membranes;cytosol;cytoskeleton;nucleus;other cytoplasmic organelle;other cell component	cytoskeletal activity;nucleic acid binding activity;other molecular function	Pf00038, Pf04732	[GO:0003725]; GO:0003723; GO:0003676; GO:0005488; GO:0003674 [GO:0005200]; GO:0005198; GO:0007010; GO:0003674; GO:0006996; GO:0016043; GO:0071840; GO:0009987; GO:0008150 [GO:0005212]; GO:0005198; GO:0003674 [GO:0005737]; GO:0110165; GO:0005622; GO:0005575 [GO:0005777]; GO:0042579; GO:0043231; GO:0005737; GO:0043227; GO:0043229; GO:0110165; GO:0005622; GO:0043226; GO:0005575 [GO:0005815]; GO:01101…	7431	ENSG00000026025	VIM	B0YJC2; D3DRU4; hsa:7431; P08670; Q15867; Q15868; Q15869; Q548L2; Q6LER9; Q8N850; Q96ML2; Q9NTM3	WP2328; WP2431; WP2572; WP2814; WP2864; WP383; WP3859; WP4352; WP5055; WP5097; WP5300; WP5353; WP5426; WP69	Allograft rejection; Spinal cord injury; Primary focal segmental glomerulosclerosis (FSGS); Mammary gland development: puberty - stage 2 of 4; Apoptosis-related network due to altered Notch3 in ovarian cancer; Striated muscle contraction pathway; TGF-beta signaling in thyroid cells for epithelial-mesenchymal transition; Ciliary landscape; Burn wound healing; CCL18 signaling; TROP2 regulatory sign…	R-HSA-9646399; R-HSA-6785807; R-HSA-9613829; R-HSA-9615710; R-HSA-390522; R-HSA-9013422; R-HSA-264870; R-HSA-9927432	Aggrephagy; Interleukin-4 and Interleukin-13 signaling; Chaperone Mediated Autophagy; Late endosomal microautophagy; Striated Muscle Contraction; RHOBTB1 GTPase cycle; Caspase-mediated cleavage of cytoskeletal proteins; Developmental Lineage of Mammary Gland Myoepithelial Cells
P46087	Probable 28S rRNA (cytosine(4447)-C(5))-methyltransferase OS=Homo sapiens OX=9606 GN=NOP2 PE=1 SV=2	43	36	812	89.2	9.23	111.6	86.75	32.94	59	44	16	35	29	16	cell organization and biogenesis;RNA metabolism OR transcription;other metabolic processes;other biological processes	nucleus	other molecular function	Pf01189, Pf08062, Pf22458	[GO:0000027]; GO:0022618; GO:0042255; GO:0042273; GO:0065003; GO:0071826; GO:0022613; GO:0140694; GO:0042254; GO:0022607; GO:0043933; GO:0044085; GO:0070925; GO:0016043; GO:0071840; GO:0006996; GO:0009987; GO:0008150 [GO:0000470]; GO:0006364; GO:0042273; GO:0006396; GO:0016072; GO:0042254; GO:0022613; GO:0044238; GO:0010467; GO:0032774; GO:0016070; GO:0044085; GO:0008152; GO:0009059; GO:0141187; …	4839	ENSG00000111641	NOP2	A1A4Z3; B3KPD6; hsa:4839; P46087; Q05BA7; Q0P5S5; Q3KQS4; Q58F30	WP3640	Imatinib and chronic myeloid leukemia	R-HSA-6790901; R-HSA-8869496	rRNA modification in the nucleus and cytosol; TFAP2A acts as a transcriptional repressor during retinoic acid induced cell differentiation
Q15397	Pumilio homolog 3 OS=Homo sapiens OX=9606 GN=PUM3 PE=1 SV=3	45	29	648	73.5	9.64	70.97	69.13	2.32	31	29	3	26	25	3	other biological processes	ER/Golgi;nucleus;other cell component	nucleic acid binding activity	Pf08144	[GO:0003677]; GO:0003676; GO:0005488; GO:0003674 [GO:0003729]; GO:0003723; GO:0003676; GO:0005488; GO:0003674 [GO:0005654]; GO:0110165; GO:0031981; GO:0005575; GO:0070013; GO:0005634; GO:0043233; GO:0043229; GO:0043231; GO:0031974; GO:0043226; GO:0005622; GO:0043227 [GO:0005694]; GO:0043232; GO:0043228; GO:0043229; GO:0043226; GO:0005622; GO:0110165; GO:0005575 [GO:0005730]; GO:0043232; GO:003198…	9933	ENSG00000080608	PUM3	A8K804; hsa:9933; Q15397; Q547G7; Q5SZY9; Q6IB47; Q96B27; Q96L78; Q96L79; Q96L80
P17844	Probable ATP-dependent RNA helicase DDX5 OS=Homo sapiens OX=9606 GN=DDX5 PE=1 SV=1	47	27	614	69.1	8.92	69.88	77.66	68.6	38	41	30	28	30	22	RNA metabolism OR transcription;other metabolic processes;signal transduction;other biological processes	cytosol;nucleus;other cell component	nucleic acid binding activity;other molecular function	Pf00270, Pf00271, Pf08061	[GO:0000122]; GO:0006357; GO:0045892; GO:0006355; GO:1902679; GO:0010468; GO:2001141; GO:0010558; GO:0051253; GO:0010556; GO:0051252; GO:0009890; GO:0010605; GO:0045934; GO:0009889; GO:0060255; GO:0019219; GO:0009892; GO:0019222; GO:0080090; GO:0048523; GO:0050794; GO:0048519; GO:0050789; GO:0065007; GO:0008150 [GO:0000380]; GO:0000398; GO:0000377; GO:0006397; GO:0000375; GO:0006396; GO:0016071; …	1655	ENSG00000108654	DDX5	B4DLW8; B5BU21; D3DU32; E7ETL9; hsa:1655; O75681; P17844; Q53Y61	WP2003; WP2004; WP4352	miR-targeted genes in leukocytes; miR-targeted genes in lymphocytes; Ciliary landscape	R-HSA-72163; R-HSA-3899300; R-HSA-9018519; R-HSA-9682706; R-HSA-9694686	mRNA Splicing - Major Pathway; SUMOylation of transcription cofactors; Estrogen-dependent gene expression; Replication of the SARS-CoV-1 genome; Replication of the SARS-CoV-2 genome
P25705	ATP synthase subunit alpha, mitochondrial OS=Homo sapiens OX=9606 GN=ATP5F1A PE=1 SV=1	52	29	553	59.7	9.13	74.76	78.17	16.43	39	36	12	24	27	12	other metabolic processes;transport;other biological processes	plasma membrane;other membranes;mitochondrion;other cell component	signal transduction activity or receptor binding;transporter activity;other molecular function	Pf00006, Pf00306, Pf02874	[GO:0001937]; GO:0001936; GO:0050680; GO:0050678; GO:0008285; GO:0042127; GO:0048523; GO:0050794; GO:0048519; GO:0050789; GO:0065007; GO:0008150 [GO:0002020]; GO:0019899; GO:0005515; GO:0005488; GO:0003674 [GO:0005524]; GO:0032559; GO:0035639; GO:0030554; GO:0032555; GO:0043168; GO:1901265; GO:1901363; GO:0017076; GO:0032553; GO:0043167; GO:0005488; GO:0036094; GO:0000166; GO:0097367; GO:0003674 …	498	ENSG00000152234	ATP5F1A	A8K092; B4DY56; hsa:498; K7ENP3; P25705; Q53XX6; Q8IXV2; Q96FB4; Q96HW2; Q96IR6; Q9BTV8	WP111; WP4932; WP623	Electron transport chain: OXPHOS system in mitochondria; 7q11.23 copy number variation syndrome; Oxidative phosphorylation	R-HSA-1268020; R-HSA-9837999; R-HSA-8949613; R-HSA-163210	Mitochondrial protein import; Mitochondrial protein degradation; Cristae formation; Formation of ATP by chemiosmotic coupling
Q8IY81	pre-rRNA 2'-O-ribose RNA methyltransferase FTSJ3 OS=Homo sapiens OX=9606 GN=FTSJ3 PE=1 SV=2	47	30	847	96.5	8.4	111.64	63.07	6.97	45	28	4	29	25	4	RNA metabolism OR transcription;other metabolic processes	nucleus;other cell component	other molecular function	Pf01728, Pf07780, Pf11861	[GO:0000463]; GO:0000470; GO:0006364; GO:0042273; GO:0006396; GO:0016072; GO:0042254; GO:0022613; GO:0044238; GO:0010467; GO:0032774; GO:0016070; GO:0044085; GO:0008152; GO:0009059; GO:0141187; GO:0090304; GO:0071840; GO:0009987; GO:0009058; GO:0043170; GO:0034654; GO:0006139; GO:0008150 [GO:0000466]; GO:0000460; GO:0006364; GO:0006396; GO:0016072; GO:0042254; GO:0044238; GO:0010467; GO:0032774; …	117246	ENSG00000108592	FTSJ3	B2RCA5; D3DU22; hsa:117246; Q8IY81; Q8N3A3; Q8WXX1; Q9BWM4; Q9NXT6			R-HSA-6791226	Major pathway of rRNA processing in the nucleolus and cytosol
P61247	40S ribosomal protein S3a OS=Homo sapiens OX=9606 GN=RPS3A PE=1 SV=2	67	26	264	29.9	9.73	68.11	76.3	57.06	41	39	28	25	23	20	protein metabolism;other metabolic processes;other biological processes	cytosol;ER/Golgi;translational apparatus;nucleus;other cell component	nucleic acid binding activity;other molecular function	Pf01015	[GO:0002181]; GO:0006412; GO:0009059; GO:0019538; GO:0010467; GO:0009058; GO:0043170; GO:0044238; GO:0008152; GO:0009987; GO:0008150 [GO:0003735]; GO:0005198; GO:0003674 [GO:0005654]; GO:0110165; GO:0031981; GO:0005575; GO:0070013; GO:0005634; GO:0043233; GO:0043229; GO:0043231; GO:0031974; GO:0043226; GO:0005622; GO:0043227 [GO:0005730]; GO:0043232; GO:0031981; GO:0043228; GO:0043229; GO:0070013…	6189	ENSG00000145425; ENSG00000292158	RPS3A	B2R4D4; D3DP05; hsa:6189; P33443; P49241; P61247	WP477	Cytoplasmic ribosomal proteins	R-HSA-9010553; R-HSA-156902; R-HSA-156827; R-HSA-72649; R-HSA-72689; R-HSA-72695; R-HSA-72702; R-HSA-72706; R-HSA-6791226; R-HSA-9754678; R-HSA-975957; R-HSA-1799339; R-HSA-192823; R-HSA-9633012; R-HSA-2408557; R-HSA-72764; R-HSA-975956; R-HSA-9735869	Regulation of expression of SLITs and ROBOs; Peptide chain elongation; L13a-mediated translational silencing of Ceruloplasmin expression; Translation initiation complex formation; Formation of a pool of free 40S subunits; Formation of the ternary complex, and subsequently, the 43S complex; Ribosomal scanning and start codon recognition; GTP hydrolysis and joining of the 60S ribosomal subunit; Maj…
Q96GQ7	Probable ATP-dependent RNA helicase DDX27 OS=Homo sapiens OX=9606 GN=DDX27 PE=1 SV=2	38	31	796	89.8	9.28	100.32	59.3	10.7	45	32	9	30	24	8
P16402	Histone H1.3 OS=Homo sapiens OX=9606 GN=H1-3 PE=1 SV=2	44	2	221	22.3	11.02	206.37	153.05	32.14	91	76	13	20	20	7	cell organization and biogenesis;other biological processes	nucleus;other cell component	nucleic acid binding activity;other molecular function	Pf00538	[GO:0000122]; GO:0006357; GO:0045892; GO:0006355; GO:1902679; GO:0010468; GO:2001141; GO:0010558; GO:0051253; GO:0010556; GO:0051252; GO:0009890; GO:0010605; GO:0045934; GO:0009889; GO:0060255; GO:0019219; GO:0009892; GO:0019222; GO:0080090; GO:0048523; GO:0050794; GO:0048519; GO:0050789; GO:0065007; GO:0008150 [GO:0000785]; GO:0110165; GO:0005694; GO:0005575; GO:0043232; GO:0043228; GO:0043229; …	3007	ENSG00000124575	H1-3	B2R751; hsa:3007; P16402; Q2M2I2			R-HSA-2559584; R-HSA-140342	Formation of Senescence-Associated Heterochromatin Foci (SAHF); Apoptosis induced DNA fragmentation
Q12905	Interleukin enhancer-binding factor 2 OS=Homo sapiens OX=9606 GN=ILF2 PE=1 SV=2	71	23	390	43	5.26	109.03	119.48	142.59	48	48	59	19	18	23	other biological processes	cytosol;nucleus;other cell component	nucleic acid binding activity	Pf07528, Pf20965	[GO:0003677]; GO:0003676; GO:0005488; GO:0003674 [GO:0003725]; GO:0003723; GO:0003676; GO:0005488; GO:0003674 [GO:0005634]; GO:0043231; GO:0043227; GO:0043229; GO:0043226; GO:0005622; GO:0110165; GO:0005575 [GO:0005654]; GO:0110165; GO:0031981; GO:0005575; GO:0070013; GO:0005634; GO:0043233; GO:0043229; GO:0043231; GO:0031974; GO:0043226; GO:0005622; GO:0043227 [GO:0005730]; GO:0043232; GO:003198…	3608	ENSG00000143621	ILF2	A6NDB0; B2R8G7; hsa:3608; Q12905; Q5SR10; Q5SR11; Q7L7R3; Q9BWD4; Q9P1N0	WP23	B cell receptor signaling	R-HSA-6798695; R-HSA-9833482	Neutrophil degranulation; PKR-mediated signaling
P35251	Replication factor C subunit 1 OS=Homo sapiens OX=9606 GN=RFC1 PE=1 SV=4	25	25	1148	128.2	9.36	61.22	55.6	0	24	27	1	22	23	1	cell organization and biogenesis;DNA metabolism;other metabolic processes;stress response;other biological processes	nucleus;other cell component	enzyme regulator activity;nucleic acid binding activity;other molecular function	Pf00004, Pf00533, Pf08519, Pf25361	[GO:0000122]; GO:0006357; GO:0045892; GO:0006355; GO:1902679; GO:0010468; GO:2001141; GO:0010558; GO:0051253; GO:0010556; GO:0051252; GO:0009890; GO:0010605; GO:0045934; GO:0009889; GO:0060255; GO:0019219; GO:0009892; GO:0019222; GO:0080090; GO:0048523; GO:0050794; GO:0048519; GO:0050789; GO:0065007; GO:0008150 [GO:0003677]; GO:0003676; GO:0005488; GO:0003674 [GO:0003689]; GO:0008094; GO:0140097;…	5981	ENSG00000035928	RFC1	A8K6E7; hsa:5981; P35251; Q5XKF5; Q6PKU0; Q86V41; Q86V46	WP1530; WP466; WP4673; WP4753; WP4946; WP5114; WP531; WP707	miRNA regulation of DNA damage response; DNA replication; Male infertility; Nucleotide excision repair; DNA repair pathways, full network; Nucleotide excision repair in xeroderma pigmentosum ; DNA mismatch repair; DNA damage response	R-HSA-5651801; R-HSA-5656169; R-HSA-5685942; R-HSA-6782135; R-HSA-6782210; R-HSA-110312; R-HSA-5655862; R-HSA-5656121; R-HSA-110314; R-HSA-5696400; R-HSA-174411; R-HSA-69091; R-HSA-110320; R-HSA-5696397	PCNA-Dependent Long Patch Base Excision Repair; Termination of translesion DNA synthesis; HDR through Homologous Recombination (HRR); Dual incision in TC-NER; Gap-filling DNA repair synthesis and ligation in TC-NER; Translesion synthesis by REV1; Translesion synthesis by POLK; Translesion synthesis by POLI; Recognition of DNA damage by PCNA-containing replication complex; Dual Incision in GG-NER;…
P16403	Histone H1.2 OS=Homo sapiens OX=9606 GN=H1-2 PE=1 SV=2	44	1	213	21.4	10.93	203.8	151.25	32.14	90	74	13	20	18	7	cell organization and biogenesis;other biological processes	nucleus;other cell component	nucleic acid binding activity;other molecular function	Pf00538	[GO:0000122]; GO:0006357; GO:0045892; GO:0006355; GO:1902679; GO:0010468; GO:2001141; GO:0010558; GO:0051253; GO:0010556; GO:0051252; GO:0009890; GO:0010605; GO:0045934; GO:0009889; GO:0060255; GO:0019219; GO:0009892; GO:0019222; GO:0080090; GO:0048523; GO:0050794; GO:0048519; GO:0050789; GO:0065007; GO:0008150 [GO:0000786]; GO:0032993; GO:0000785; GO:0032991; GO:0110165; GO:0005694; GO:0005575; …	3006	ENSG00000187837	H1-2	A8K4I2; hsa:3006; P16403			R-HSA-140342; R-HSA-2559584	Apoptosis induced DNA fragmentation; Formation of Senescence-Associated Heterochromatin Foci (SAHF)
Q92900	Regulator of nonsense transcripts 1 OS=Homo sapiens OX=9606 GN=UPF1 PE=1 SV=2	35	33	1129	124.3	6.61	45.4	47.71	68.95	23	32	33	21	27	27	cell cycle OR cell proliferation;cell organization and biogenesis;DNA metabolism;RNA metabolism OR transcription;other metabolic processes;stress response;transport;other biological processes	cytosol;nucleus;other cell component	nucleic acid binding activity;other molecular function	Pf09416, Pf13086, Pf13087, Pf18141	[GO:0000184]; GO:0000956; GO:0006402; GO:0006401; GO:0010629; GO:0016071; GO:0016070; GO:0141188; GO:0010468; GO:0010558; GO:0090304; GO:0009057; GO:0034655; GO:0010556; GO:0009890; GO:0010605; GO:0006139; GO:0043170; GO:0009056; GO:0009889; GO:0060255; GO:0009892; GO:0044238; GO:0008152; GO:0019222; GO:0048523; GO:0009987; GO:0050794; GO:0048519; GO:0008150; GO:0050789; GO:0065007 [GO:0000781]; …	5976	ENSG00000005007	UPF1	hsa:5976; O00239; O43343; Q86Z25; Q92842; Q92900	WP5115; WP5342	Network map of SARS-CoV-2 signaling; Pathophysiological roles of DUX4 in FSHD1	R-HSA-975957; R-HSA-975956	Nonsense Mediated Decay (NMD) enhanced by the Exon Junction Complex (EJC); Nonsense Mediated Decay (NMD) independent of the Exon Junction Complex (EJC)
Q969X6	U3 small nucleolar RNA-associated protein 4 homolog OS=Homo sapiens OX=9606 GN=UTP4 PE=1 SV=1	48	30	686	76.8	8.85	78.68	62.78	3.58	38	30	2	25	24	2	RNA metabolism OR transcription;other metabolic processes;other biological processes	nucleus;other cell component		Pf00400	[GO:0000462]; GO:0030490; GO:0006364; GO:0042274; GO:0006396; GO:0016072; GO:0042254; GO:0022613; GO:0044238; GO:0010467; GO:0032774; GO:0016070; GO:0044085; GO:0008152; GO:0009059; GO:0141187; GO:0090304; GO:0071840; GO:0009987; GO:0009058; GO:0043170; GO:0034654; GO:0006139; GO:0008150 [GO:0001650]; GO:0110165; GO:0005730; GO:0005575; GO:0043232; GO:0031981; GO:0043228; GO:0043229; GO:0070013; …	84916	ENSG00000141076; ENSG00000262788	UTP4	hsa:84916; Q8NCD9; Q8TF14; Q969X6; Q96SP0; Q96SR9; Q96SZ9; Q96T13; Q9BWK6			R-HSA-6791226; R-HSA-6790901	Major pathway of rRNA processing in the nucleolus and cytosol; rRNA modification in the nucleus and cytosol
Q96ME7	Zinc finger protein 512 OS=Homo sapiens OX=9606 GN=ZNF512 PE=1 SV=2	50	23	567	64.6	9.76	72.62	53.87		37	23		22	17		other biological processes	nucleus	nucleic acid binding activity;other molecular function	Pf00096, Pf21276, Pf21367	[GO:0003677]; GO:0003676; GO:0005488; GO:0003674 [GO:0003700]; GO:0140110; GO:0006355; GO:0003674; GO:0010468; GO:2001141; GO:0010556; GO:0051252; GO:0009889; GO:0060255; GO:0019219; GO:0019222; GO:0080090; GO:0050794; GO:0050789; GO:0065007; GO:0008150 [GO:0005634]; GO:0043231; GO:0043227; GO:0043229; GO:0043226; GO:0005622; GO:0110165; GO:0005575 [GO:0008270]; GO:0046914; GO:0046872; GO:0043169…	84450	ENSG00000243943	ZNF512	B4DSM5; hsa:84450; Q53RZ7; Q86XK6; Q96JM0; Q96ME7
Q13509	Tubulin beta-3 chain OS=Homo sapiens OX=9606 GN=TUBB3 PE=1 SV=2	36	1	450	50.4	4.93	100.89	131.29	57.26	39	54	22	12	14	11	cell cycle OR cell proliferation;cell organization and biogenesis;developmental processes;signal transduction	cytoskeleton;other cell component	signal transduction activity or receptor binding;cytoskeletal activity;other molecular function	Pf00091, Pf03953	[GO:0000226]; GO:0007010; GO:0007017; GO:0006996; GO:0009987; GO:0016043; GO:0008150; GO:0071840 [GO:0000278]; GO:0007049; GO:0009987; GO:0008150 [GO:0003924]; GO:0017111; GO:0016462; GO:0016818; GO:0016817; GO:0016787; GO:0003824; GO:0003674 [GO:0005200]; GO:0005198; GO:0007010; GO:0003674; GO:0006996; GO:0016043; GO:0071840; GO:0009987; GO:0008150 [GO:0005525]; GO:0032561; GO:0035639; GO:001900…	10381	ENSG00000258947	TUBB3	A8K854; hsa:10381; Q13509; Q9BTZ0; Q9BW10	WP2059; WP2272; WP2359; WP410; WP5124; WP5417; WP5426; WP5443	Alzheimer's disease and miRNA effects; Pathogenic Escherichia coli infection; Parkin-ubiquitin proteasomal system pathway; Exercise-induced circadian regulation; Alzheimer's disease; Cell lineage map for neuronal differentiation; HDAC6 interactions in the central nervous system; Effects of MFN2 mutation	R-HSA-2467813; R-HSA-2500257; R-HSA-5663220; R-HSA-9648025; R-HSA-1445148; R-HSA-9609690; R-HSA-9833482; R-HSA-8852276; R-HSA-5620924; R-HSA-437239; R-HSA-6811434; R-HSA-190840; R-HSA-190861; R-HSA-2132295; R-HSA-3371497; R-HSA-380320; R-HSA-389960; R-HSA-389977; R-HSA-5626467; R-HSA-6807878; R-HSA-6811436; R-HSA-8955332; R-HSA-9609736; R-HSA-9619483; R-HSA-9646399; R-HSA-9668328; R-HSA-983189; R…	Separation of Sister Chromatids; Resolution of Sister Chromatid Cohesion; RHO GTPases Activate Formins; EML4 and NUDC in mitotic spindle formation; Translocation of SLC2A4 (GLUT4) to the plasma membrane; HCMV Early Events; PKR-mediated signaling; The role of GTSE1 in G2/M progression after G2 checkpoint; Intraflagellar transport; Recycling pathway of L1; COPI-dependent Golgi-to-ER retrograde traf…
P84243	Histone H3.3 OS=Homo sapiens OX=9606 GN=H3-3B PE=1 SV=2	76	3	136	15.3	11.27	336.83	246.26	65.92	149	100	23	20	19	7	cell cycle OR cell proliferation;cell organization and biogenesis;developmental processes;other biological processes	non-structural extracellular;nucleus;other cell component	nucleic acid binding activity;other molecular function	Pf00125	[GO:0000781]; GO:0098687; GO:0110165; GO:0005694; GO:0005575; GO:0043232; GO:0043228; GO:0043229; GO:0043226; GO:0005622 [GO:0000786]; GO:0032993; GO:0000785; GO:0032991; GO:0110165; GO:0005694; GO:0005575; GO:0043232; GO:0043228; GO:0043229; GO:0043226; GO:0005622 [GO:0000939]; GO:0032991; GO:0000776; GO:0005575; GO:0043232; GO:0099080; GO:0000779; GO:0043228; GO:0043229; GO:0110165; GO:0000775;…	3020; 3021	ENSG00000132475; ENSG00000163041	H3-3A; H3-3B	hsa:3020; hsa:3021; P06351; P33155; P84243; Q5VV55; Q5VV56; Q66I33; Q9V3W4	WP2361; WP2369; WP4204; WP4352; WP4553; WP5180; WP5365; WP5380	Gastric cancer network 1; Histone modifications; Tumor suppressor activity of SMARCB1; Ciliary landscape; FBXL10 enhancement of MAP/ERK signaling in diffuse large B-cell lymphoma; DYRK1A involvement regarding cell proliferation in brain development; 4p16.3 copy number variation; 5q35 copy number variation	R-HSA-983231; R-HSA-8939236; R-HSA-9764725; R-HSA-9845323; R-HSA-201722; R-HSA-5578749; R-HSA-5250924; R-HSA-427413; R-HSA-5617472; R-HSA-9018519; R-HSA-73772; R-HSA-9670095; R-HSA-977225; R-HSA-9843940; R-HSA-2559580; R-HSA-1912408; R-HSA-2559582; R-HSA-9841922; R-HSA-8936459; R-HSA-9821002; R-HSA-912446; R-HSA-427359; R-HSA-212300; R-HSA-68616; R-HSA-5625886; R-HSA-9710421; R-HSA-2299718; R-HSA…	Factors involved in megakaryocyte development and platelet production; RUNX1 regulates transcription of genes involved in differentiation of HSCs; Negative Regulation of CDH1 Gene Transcription; Regulation of endogenous retroelements by Piwi-interacting RNAs (piRNAs); Formation of the beta-catenin:TCF transactivating complex; Transcriptional regulation by small RNAs; B-WICH complex positively reg…
P35637	RNA-binding protein FUS OS=Homo sapiens OX=9606 GN=FUS PE=1 SV=1	24	11	526	53.4	9.36	52.15	96.64	145.17	22	34	59	11	12	13	cell organization and biogenesis;protein metabolism;RNA metabolism OR transcription;other metabolic processes;other biological processes	cytosol;nucleus;other cell component	nucleic acid binding activity;other molecular function	Pf00076, Pf00641	[GO:0003677]; GO:0003676; GO:0005488; GO:0003674 [GO:0003682]; GO:0005488; GO:0003674 [GO:0003712]; GO:0030674; GO:0140110; GO:0060090; GO:0003674 [GO:0003713]; GO:0003712; GO:0045893; GO:0030674; GO:0140110; GO:0006355; GO:1902680; GO:0060090; GO:0003674; GO:0010468; GO:2001141; GO:0010557; GO:0051254; GO:0010556; GO:0051252; GO:0009891; GO:0010604; GO:0045935; GO:0009889; GO:0060255; GO:0019219…	2521	ENSG00000089280	FUS	hsa:2521; P35637; Q9H4A8	WP3584; WP411; WP5426	MECP2 and associated Rett syndrome; mRNA processing; HDAC6 interactions in the central nervous system	R-HSA-72163; R-HSA-72203	mRNA Splicing - Major Pathway; Processing of Capped Intron-Containing Pre-mRNA
Q16777	Histone H2A type 2-C OS=Homo sapiens OX=9606 GN=H2AC20 PE=1 SV=4	54	5	129	14	10.9	561.97	524.82	57.38	291	251	26	16	13	8	cell organization and biogenesis	nucleus;other cell component	nucleic acid binding activity;other molecular function	Pf00125, Pf16211	[GO:0000786]; GO:0032993; GO:0000785; GO:0032991; GO:0110165; GO:0005694; GO:0005575; GO:0043232; GO:0043228; GO:0043229; GO:0043226; GO:0005622 [GO:0003677]; GO:0003676; GO:0005488; GO:0003674 [GO:0005634]; GO:0043231; GO:0043227; GO:0043229; GO:0043226; GO:0005622; GO:0110165; GO:0005575 [GO:0030527]; GO:0005198; GO:0003674 [GO:0031507]; GO:0045814; GO:0010629; GO:0040029; GO:0010468; GO:001055…	8338	ENSG00000184260	H2AC20	hsa:8338; Q16777; Q6DRA7; Q8IUE5			R-HSA-9609690; R-HSA-5689880; R-HSA-5689603; R-HSA-8939236; R-HSA-9764725; R-HSA-9845323; R-HSA-201722; R-HSA-3214858; R-HSA-5578749; R-HSA-5250924; R-HSA-427413; R-HSA-5617472; R-HSA-9018519; R-HSA-73772; R-HSA-9670095; R-HSA-110328; R-HSA-110329; R-HSA-977225; R-HSA-9843940; R-HSA-2559580; R-HSA-1912408; R-HSA-2559582; R-HSA-9841922; R-HSA-8936459; R-HSA-9821002; R-HSA-912446; R-HSA-427359; R-H…	HCMV Early Events; Ub-specific processing proteases; UCH proteinases; RUNX1 regulates transcription of genes involved in differentiation of HSCs; Negative Regulation of CDH1 Gene Transcription; Regulation of endogenous retroelements by Piwi-interacting RNAs (piRNAs); Formation of the beta-catenin:TCF transactivating complex; RMTs methylate histone arginines; Transcriptional regulation by small RN…
P55795	Heterogeneous nuclear ribonucleoprotein H2 OS=Homo sapiens OX=9606 GN=HNRNPH2 PE=1 SV=1	44	10	449	49.2	6.3	53.22	96.59	150.72	28	47	58	11	17	16	other biological processes	cytosol;nucleus;other cell component		Pf00076, Pf08080	[GO:0005634]; GO:0043231; GO:0043227; GO:0043229; GO:0043226; GO:0005622; GO:0110165; GO:0005575 [GO:0005654]; GO:0110165; GO:0031981; GO:0005575; GO:0070013; GO:0005634; GO:0043233; GO:0043229; GO:0043231; GO:0031974; GO:0043226; GO:0005622; GO:0043227 [GO:0005829]; GO:0110165; GO:0005737; GO:0005575; GO:0005622 [GO:0043484]; GO:0010468; GO:0080090; GO:0010556; GO:0019222; GO:0009889; GO:0060255…	3188	ENSG00000126945	HNRNPH2	A1L400; hsa:3188; P55795; Q9HHA7	WP411	mRNA processing	R-HSA-72163; R-HSA-72203	mRNA Splicing - Major Pathway; Processing of Capped Intron-Containing Pre-mRNA
P33993	DNA replication licensing factor MCM7 OS=Homo sapiens OX=9606 GN=MCM7 PE=1 SV=4	44	25	719	81.3	6.46	25.72	59.19	42.74	15	27	18	15	23	17	cell cycle OR cell proliferation;DNA metabolism;other metabolic processes;stress response;other biological processes	nucleus;other cell component	nucleic acid binding activity;other molecular function	Pf00493, Pf14551, Pf17207, Pf17855, Pf24901	[GO:0000727]; GO:0000724; GO:0000725; GO:0006302; GO:0006281; GO:0006310; GO:0006259; GO:0006974; GO:0090304; GO:0033554; GO:0006139; GO:0043170; GO:0006950; GO:0051716; GO:0044238; GO:0008152; GO:0050896; GO:0009987; GO:0008150 [GO:0000785]; GO:0110165; GO:0005694; GO:0005575; GO:0043232; GO:0043228; GO:0043229; GO:0043226; GO:0005622 [GO:0003678]; GO:0004386; GO:0008094; GO:0120545; GO:0140640;…	4176	ENSG00000166508	MCM7	A4D2A1; A4D2A2; E9PGN9; hsa:4176; P33993; Q15076; Q96D34; Q96GL1	WP1530; WP179; WP2446; WP4352; WP45; WP466	miRNA regulation of DNA damage response; Cell cycle; Retinoblastoma gene in cancer; Ciliary landscape; G1 to S cell cycle control; DNA replication	R-HSA-68867; R-HSA-68949; R-HSA-176187; R-HSA-68962; R-HSA-176974	Assembly of the pre-replicative complex; Orc1 removal from chromatin; Activation of ATR in response to replication stress; Activation of the pre-replicative complex; Unwinding of DNA
Q13151	Heterogeneous nuclear ribonucleoprotein A0 OS=Homo sapiens OX=9606 GN=HNRNPA0 PE=1 SV=1	56	17	305	30.8	9.29	48.47	63.79	75.18	23	32	34	13	16	16	RNA metabolism OR transcription;other metabolic processes;stress response;other biological processes	nucleus;other cell component	nucleic acid binding activity;other molecular function	Pf00076	[GO:0003729]; GO:0003723; GO:0003676; GO:0005488; GO:0003674 [GO:0005634]; GO:0043231; GO:0043227; GO:0043229; GO:0043226; GO:0005622; GO:0110165; GO:0005575 [GO:0005654]; GO:0110165; GO:0031981; GO:0005575; GO:0070013; GO:0005634; GO:0043233; GO:0043229; GO:0043231; GO:0031974; GO:0043226; GO:0005622; GO:0043227 [GO:0006397]; GO:0006396; GO:0016071; GO:0044238; GO:0010467; GO:0032774; GO:0016070…	10949	ENSG00000177733	HNRNPA0	hsa:10949; Q13151; Q6IB18
Q14137	Ribosome biogenesis protein BOP1 OS=Homo sapiens OX=9606 GN=BOP1 PE=1 SV=2	49	29	746	83.6	6.19	81.7	68.51	4.95	44	38	4	26	24	4	cell cycle OR cell proliferation;cell organization and biogenesis;RNA metabolism OR transcription;other metabolic processes;other biological processes	nucleus;other cell component	other molecular function	Pf00400, Pf08145	[GO:0000027]; GO:0022618; GO:0042255; GO:0042273; GO:0065003; GO:0071826; GO:0022613; GO:0140694; GO:0042254; GO:0022607; GO:0043933; GO:0044085; GO:0070925; GO:0016043; GO:0071840; GO:0006996; GO:0009987; GO:0008150 [GO:0000448]; GO:0000479; GO:0000463; GO:0000466; GO:0006364; GO:0000470; GO:0000460; GO:0006396; GO:0016072; GO:0042254; GO:0042273; GO:0044238; GO:0010467; GO:0032774; GO:0016070; …	23246	ENSG00000261236	BOP1	hsa:23246; Q14137; Q969Z6; Q96IS8; Q96Q25; Q9BSA7; Q9BVM0			R-HSA-6791226	Major pathway of rRNA processing in the nucleolus and cytosol
O75533	Splicing factor 3B subunit 1 OS=Homo sapiens OX=9606 GN=SF3B1 PE=1 SV=3	32	34	1304	145.7	7.09	38.26	45.02	50.47	23	26	26	21	24	25	cell organization and biogenesis;RNA metabolism OR transcription;other metabolic processes;other biological processes	nucleus	nucleic acid binding activity;other molecular function	Pf08920, Pf22646	[GO:0000245]; GO:0022618; GO:0000398; GO:0065003; GO:0071826; GO:0022613; GO:0000377; GO:0006397; GO:0022607; GO:0043933; GO:0044085; GO:0000375; GO:0006396; GO:0016071; GO:0016043; GO:0071840; GO:0008380; GO:0044238; GO:0010467; GO:0032774; GO:0016070; GO:0009987; GO:0008152; GO:0009059; GO:0141187; GO:0090304; GO:0008150; GO:0009058; GO:0043170; GO:0034654; GO:0006139 [GO:0000375]; GO:0008380; …	23451	ENSG00000115524	SF3B1	E9PCH3; hsa:23451; O75533	WP411; WP5352; WP5546	mRNA processing; 10q11.21q11.23 copy number variation syndrome; 22q11.2 distal CNV	R-HSA-72163; R-HSA-5250924; R-HSA-72165	mRNA Splicing - Major Pathway; B-WICH complex positively regulates rRNA expression; mRNA Splicing - Minor Pathway
P04181	Ornithine aminotransferase, mitochondrial OS=Homo sapiens OX=9606 GN=OAT PE=1 SV=1	55	26	439	48.5	7.03	51.53	61.98	11.26	22	29	9	17	25	8	other metabolic processes;other biological processes	mitochondrion;nucleus;other cell component	other molecular function	Pf00202	[GO:0004587]; GO:0008483; GO:0016769; GO:0016740; GO:0003824; GO:0003674 [GO:0005654]; GO:0110165; GO:0031981; GO:0005575; GO:0070013; GO:0005634; GO:0043233; GO:0043229; GO:0043231; GO:0031974; GO:0043226; GO:0005622; GO:0043227 [GO:0005737]; GO:0110165; GO:0005622; GO:0005575 [GO:0005739]; GO:0043231; GO:0005737; GO:0043227; GO:0043229; GO:0110165; GO:0005622; GO:0043226; GO:0005575 [GO:0005759…	4942	ENSG00000065154	OAT	D3DRF0; hsa:4942; P04181; Q16068; Q16069; Q68CS0; Q6IAV9; Q9UD03	WP3925; WP4657; WP5190	Amino acid metabolism; 22q11.2 copy number variation syndrome; Creatine pathway	R-HSA-8964539	Glutamate and glutamine metabolism
P04259	Keratin, type II cytoskeletal 6B OS=Homo sapiens OX=9606 GN=KRT6B PE=1 SV=5	49	3	564	60	8	69.78	82.84	84.38	37	40	38	24	28	26	cell organization and biogenesis;other biological processes	cytosol;cytoskeleton	bone, tooth or skin structural activity;cytoskeletal activity	Pf00038, Pf16208	[GO:0005200]; GO:0005198; GO:0007010; GO:0003674; GO:0006996; GO:0016043; GO:0071840; GO:0009987; GO:0008150 [GO:0005829]; GO:0110165; GO:0005737; GO:0005575; GO:0005622 [GO:0007398]; GO:0009888; GO:0048856; GO:0032502; GO:0008150 [GO:0030280]; GO:0005198; GO:0003674 [GO:0031424]; GO:0032501; GO:0030216; GO:0008150; GO:0009913; GO:0043588; GO:0030855; GO:0008544; GO:0048513; GO:0030154; GO:006042…	3854	ENSG00000185479	KRT6B	hsa:3854; P04259; P48669			R-HSA-6809371	Formation of the cornified envelope
P39023	60S ribosomal protein L3 OS=Homo sapiens OX=9606 GN=RPL3 PE=1 SV=2	44	19	403	46.1	10.18	89.27	72.3	30.92	35	32	14	19	20	11	protein metabolism;other metabolic processes;other biological processes	cytosol;translational apparatus;nucleus;other cell component	other molecular function	Pf00297	[GO:0002181]; GO:0006412; GO:0009059; GO:0019538; GO:0010467; GO:0009058; GO:0043170; GO:0044238; GO:0008152; GO:0009987; GO:0008150 [GO:0003735]; GO:0005198; GO:0003674 [GO:0005730]; GO:0043232; GO:0031981; GO:0043228; GO:0043229; GO:0070013; GO:0005634; GO:0043226; GO:0005622; GO:0043233; GO:0043231; GO:0110165; GO:0031974; GO:0043227; GO:0005575 [GO:0005829]; GO:0110165; GO:0005737; GO:0005575…	6122	ENSG00000100316	RPL3	B2RDV9; hsa:6122; P39023; Q15548; Q5I0G0	WP477	Cytoplasmic ribosomal proteins	R-HSA-9010553; R-HSA-156827; R-HSA-72689; R-HSA-72706; R-HSA-6791226; R-HSA-975957; R-HSA-1799339; R-HSA-192823; R-HSA-9633012; R-HSA-156902; R-HSA-2408557; R-HSA-72764; R-HSA-975956	Regulation of expression of SLITs and ROBOs; L13a-mediated translational silencing of Ceruloplasmin expression; Formation of a pool of free 40S subunits; GTP hydrolysis and joining of the 60S ribosomal subunit; Major pathway of rRNA processing in the nucleolus and cytosol; Nonsense Mediated Decay (NMD) enhanced by the Exon Junction Complex (EJC); SRP-dependent cotranslational protein targeting to…
O75475	PC4 and SFRS1-interacting protein OS=Homo sapiens OX=9606 GN=PSIP1 PE=1 SV=1	46	21	530	60.1	9.13	64	54.04		32	31		20	18		cell organization and biogenesis;RNA metabolism OR transcription;other metabolic processes;stress response;other biological processes	cytosol;nucleus;other cell component	nucleic acid binding activity;other molecular function	Pf00855, Pf11467	[GO:0000395]; GO:0006376; GO:0045292; GO:0022618; GO:0000245; GO:0000398; GO:0065003; GO:0071826; GO:0022613; GO:0000377; GO:0006397; GO:0022607; GO:0043933; GO:0044085; GO:0000375; GO:0006396; GO:0016071; GO:0016043; GO:0071840; GO:0008380; GO:0044238; GO:0010467; GO:0032774; GO:0016070; GO:0009987; GO:0008152; GO:0009059; GO:0141187; GO:0090304; GO:0008150; GO:0009058; GO:0043170; GO:0034654; G…	11168	ENSG00000164985	PSIP1	D3DRI9; hsa:11168; O00256; O75475; O95368; Q6P391; Q86YB9; Q9NZI3; Q9UER6	WP3584	MECP2 and associated Rett syndrome	R-HSA-180910; R-HSA-9772755; R-HSA-164843; R-HSA-175567; R-HSA-177539; R-HSA-180689	Vpr-mediated nuclear import of PICs; Formation of WDR5-containing histone-modifying complexes; 2-LTR circle formation; Integration of viral DNA into host genomic DNA; Autointegration results in viral DNA circles; APOBEC3G mediated resistance to HIV-1 infection
P68104	Elongation factor 1-alpha 1 OS=Homo sapiens OX=9606 GN=EEF1A1 PE=1 SV=1	46	22	462	50.1	9.01	68.95	121.69	53.04	26	48	20	16	22	13	protein metabolism;other metabolic processes;other biological processes	non-structural extracellular;plasma membrane;other membranes;cytosol;cytoskeleton;translational apparatus;nucleus;other cytoplasmic organelle;other cell component	enzyme regulator activity;nucleic acid binding activity;other molecular function	Pf00009, Pf03144, Pf22594	[GO:0000049]; GO:0003723; GO:0003676; GO:0005488; GO:0003674 [GO:0003746]; GO:0180051; GO:0006414; GO:0003674; GO:0009059; GO:0006412; GO:0009058; GO:0043170; GO:0019538; GO:0010467; GO:0008152; GO:0044238; GO:0009987; GO:0008150 [GO:0003924]; GO:0017111; GO:0016462; GO:0016818; GO:0016817; GO:0016787; GO:0003824; GO:0003674 [GO:0005525]; GO:0032561; GO:0035639; GO:0019001; GO:0032555; GO:0043168…	1915	ENSG00000156508	EEF1A1	hsa:1915; P04719; P04720; P68104; Q6IQ15	WP107; WP4549; WP5224	Translation factors; Fragile X syndrome; 2q37 copy number variation syndrome	R-HSA-6798695; R-HSA-9613829; R-HSA-8876725; R-HSA-156902; R-HSA-3371511; R-HSA-9735869	Neutrophil degranulation; Chaperone Mediated Autophagy; Protein methylation; Peptide chain elongation; HSF1 activation; SARS-CoV-1 modulates host translation machinery
Q8WTT2	Nucleolar complex protein 3 homolog OS=Homo sapiens OX=9606 GN=NOC3L PE=1 SV=1	34	27	800	92.5	9.17	72.87	53.38	9.96	27	26	7	23	20	7	DNA metabolism;other metabolic processes;other biological processes	mitochondrion;nucleus	other molecular function	Pf03914, Pf07540	[GO:0003682]; GO:0005488; GO:0003674 [GO:0005654]; GO:0110165; GO:0031981; GO:0005575; GO:0070013; GO:0005634; GO:0043233; GO:0043229; GO:0043231; GO:0031974; GO:0043226; GO:0005622; GO:0043227 [GO:0005730]; GO:0043232; GO:0031981; GO:0043228; GO:0043229; GO:0070013; GO:0005634; GO:0043226; GO:0005622; GO:0043233; GO:0043231; GO:0110165; GO:0031974; GO:0043227; GO:0005575 [GO:0005739]; GO:0043231…	64318	ENSG00000173145	NOC3L	hsa:64318; Q8WTT2; Q9H5M6; Q9H9D8
P02538	Keratin, type II cytoskeletal 6A OS=Homo sapiens OX=9606 GN=KRT6A PE=1 SV=3	48	3	564	60	8	58.01	73.2	74.1	32	34	33	25	29	25	cell organization and biogenesis;stress response;other biological processes	cytosol;cytoskeleton	bone, tooth or skin structural activity;cytoskeletal activity	Pf00038, Pf16208	[GO:0002009]; GO:0048729; GO:0060429; GO:0009653; GO:0009888; GO:0032502; GO:0048856; GO:0008150 [GO:0005200]; GO:0005198; GO:0007010; GO:0003674; GO:0006996; GO:0016043; GO:0071840; GO:0009987; GO:0008150 [GO:0005829]; GO:0110165; GO:0005737; GO:0005575; GO:0005622 [GO:0008284]; GO:0042127; GO:0048522; GO:0050794; GO:0048518; GO:0050789; GO:0065007; GO:0008150 [GO:0030154]; GO:0048869; GO:000998…	3853	ENSG00000205420	KRT6A	A4QPC1; hsa:3853; P02538; P48667; Q08AR4; Q6NT67; Q96CL4	WP2858; WP3208; WP5390	Ectoderm differentiation; Ectoderm differentiation; Pancreatic cancer subtypes	R-HSA-6809371	Formation of the cornified envelope
P54886	Delta-1-pyrroline-5-carboxylate synthase OS=Homo sapiens OX=9606 GN=ALDH18A1 PE=1 SV=2	44	31	795	87.2	7.12	55.38	59.06	4.01	36	29	3	26	23	3	other metabolic processes;other biological processes	other membranes;mitochondrion	kinase activity;other molecular function	Pf00171, Pf00696	[GO:0004349]; GO:0016774; GO:0019202; GO:0016772; GO:0016301; GO:0016740; GO:0003824; GO:0003674 [GO:0004350]; GO:0016620; GO:0016903; GO:0016491; GO:0003824; GO:0003674 [GO:0005524]; GO:0032559; GO:0035639; GO:0030554; GO:0032555; GO:0043168; GO:1901265; GO:1901363; GO:0017076; GO:0032553; GO:0043167; GO:0005488; GO:0036094; GO:0000166; GO:0097367; GO:0003674 [GO:0005739]; GO:0043231; GO:0005737…	5832	ENSG00000059573	ALDH18A1	B2R5Q4; B7Z350; B7Z5X8; B7ZLP1; D3DR44; hsa:5832; O95952; P54886; Q3KQU2; Q5T566; Q5T567; Q9UM72	WP3925	Amino acid metabolism	R-HSA-9837999	Mitochondrial protein degradation
Q9UKV3	Apoptotic chromatin condensation inducer in the nucleus OS=Homo sapiens OX=9606 GN=ACIN1 PE=1 SV=2	26	28	1341	151.8	6.43	53.98	28.64	5.21	27	19	4	24	17	4	cell organization and biogenesis;RNA metabolism OR transcription;other metabolic processes;other biological processes	plasma membrane;other membranes;cytosol;nucleus;other cell component	nucleic acid binding activity;other molecular function	Pf02037, Pf16294	[GO:0003676]; GO:0005488; GO:0003674 [GO:0005634]; GO:0043231; GO:0043227; GO:0043229; GO:0043226; GO:0005622; GO:0110165; GO:0005575 [GO:0005654]; GO:0110165; GO:0031981; GO:0005575; GO:0070013; GO:0005634; GO:0043233; GO:0043229; GO:0043231; GO:0031974; GO:0043226; GO:0005622; GO:0043227 [GO:0005829]; GO:0110165; GO:0005737; GO:0005575; GO:0005622 [GO:0005886]; GO:0016020; GO:0071944; GO:011016…	22985	ENSG00000100813	ACIN1	B2RTT4; D3DS45; hsa:22985; O75158; Q9UG91; Q9UKV1; Q9UKV2; Q9UKV3			R-HSA-72163; R-HSA-111465	mRNA Splicing - Major Pathway; Apoptotic cleavage of cellular proteins
P14866	Heterogeneous nuclear ribonucleoprotein L OS=Homo sapiens OX=9606 GN=HNRNPL PE=1 SV=2	54	21	589	64.1	8.22	49.03	60.87	49.04	21	25	18	16	19	16	RNA metabolism OR transcription;other metabolic processes;other biological processes	nucleus;other cell component	nucleic acid binding activity	Pf00076, Pf11835, Pf13893, Pf22976	[GO:0000381]; GO:0048024; GO:0043484; GO:0050684; GO:0010468; GO:0080090; GO:1903311; GO:0010556; GO:0019222; GO:0051252; GO:0009889; GO:0060255; GO:0050794; GO:0019219; GO:0050789; GO:0065007; GO:0008150 [GO:0000785]; GO:0110165; GO:0005694; GO:0005575; GO:0043232; GO:0043228; GO:0043229; GO:0043226; GO:0005622 [GO:0000976]; GO:0001067; GO:1990837; GO:0003676; GO:0003690; GO:0043565; GO:0005488;…	3191	ENSG00000104824; ENSG00000282947	HNRNPL	A6ND69; A6NIT8; hsa:3191; P14866; Q9H3P3	WP411; WP5231	mRNA processing; Hippocampal synaptogenesis and neurogenesis	R-HSA-72163; R-HSA-72203	mRNA Splicing - Major Pathway; Processing of Capped Intron-Containing Pre-mRNA
Q9BYG3	MKI67 FHA domain-interacting nucleolar phosphoprotein OS=Homo sapiens OX=9606 GN=NIFK PE=1 SV=1	61	19	293	34.2	9.88	79.19	52.64	7.57	38	23	5	19	15	4	cell organization and biogenesis;RNA metabolism OR transcription;other metabolic processes	nucleus;other cell component	nucleic acid binding activity	Pf00076, Pf12196	[GO:0000794]; GO:0000228; GO:0000793; GO:0005694; GO:0031981; GO:0043232; GO:0070013; GO:0005634; GO:0043228; GO:0043229; GO:0043233; GO:0043231; GO:0043226; GO:0005622; GO:0031974; GO:0043227; GO:0110165; GO:0005575 [GO:0003723]; GO:0003676; GO:0005488; GO:0003674 [GO:0005654]; GO:0110165; GO:0031981; GO:0005575; GO:0070013; GO:0005634; GO:0043233; GO:0043229; GO:0043231; GO:0031974; GO:0043226;…	84365	ENSG00000155438	NIFK	A8K788; hsa:84365; Q8TB66; Q96ED4; Q9BYG3
P78316	Nucleolar protein 14 OS=Homo sapiens OX=9606 GN=NOP14 PE=1 SV=3	36	33	857	97.6	7.58	65.78	38.41	1.8	38	21	2	29	20	2	RNA metabolism OR transcription;other metabolic processes;other biological processes	nucleus;other cell component	nucleic acid binding activity;other molecular function	Pf04147	[GO:0000447]; GO:0000479; GO:0000462; GO:0000466; GO:0006364; GO:0030490; GO:0000460; GO:0006396; GO:0016072; GO:0042254; GO:0042274; GO:0044238; GO:0010467; GO:0032774; GO:0016070; GO:0022613; GO:0008152; GO:0009059; GO:0141187; GO:0090304; GO:0044085; GO:0009987; GO:0009058; GO:0043170; GO:0034654; GO:0006139; GO:0071840; GO:0008150 [GO:0000462]; GO:0030490; GO:0006364; GO:0042274; GO:0006396; …	8602	ENSG00000087269	NOP14	D3DVR6; hsa:8602; P78316; Q7LGI5; Q7Z6K0; Q8TBR6			R-HSA-6791226; R-HSA-6790901	Major pathway of rRNA processing in the nucleolus and cytosol; rRNA modification in the nucleus and cytosol
O60287	Nucleolar pre-ribosomal-associated protein 1 OS=Homo sapiens OX=9606 GN=URB1 PE=1 SV=4	17	27	2271	254.2	6.47	59.25	35.96		28	20		25	18		RNA metabolism OR transcription;other metabolic processes	nucleus		Pf11707, Pf16201	[GO:0000463]; GO:0000470; GO:0006364; GO:0042273; GO:0006396; GO:0016072; GO:0042254; GO:0022613; GO:0044238; GO:0010467; GO:0032774; GO:0016070; GO:0044085; GO:0008152; GO:0009059; GO:0141187; GO:0090304; GO:0071840; GO:0009987; GO:0009058; GO:0043170; GO:0034654; GO:0006139; GO:0008150 [GO:0000466]; GO:0000460; GO:0006364; GO:0006396; GO:0016072; GO:0042254; GO:0044238; GO:0010467; GO:0032774; …	9875	ENSG00000142207	URB1	D3DSE5; hsa:9875; O60287; Q96NX1; Q9NYQ1
Q99729	Heterogeneous nuclear ribonucleoprotein A/B OS=Homo sapiens OX=9606 GN=HNRNPAB PE=1 SV=2	38	16	332	36.2	8.21	71.1	81.7	114.34	31	42	50	14	16	15	DNA metabolism;RNA metabolism OR transcription;other metabolic processes;other biological processes	nucleus;other cell component	nucleic acid binding activity;other molecular function	Pf00076, Pf08143	[GO:0000785]; GO:0110165; GO:0005694; GO:0005575; GO:0043232; GO:0043228; GO:0043229; GO:0043226; GO:0005622 [GO:0001837]; GO:0048762; GO:0030154; GO:0060485; GO:0048869; GO:0009888; GO:0048513; GO:0009987; GO:0032502; GO:0048856; GO:0008150 [GO:0003729]; GO:0003723; GO:0003676; GO:0005488; GO:0003674 [GO:0005634]; GO:0043231; GO:0043227; GO:0043229; GO:0043226; GO:0005622; GO:0110165; GO:0005575…	3182	ENSG00000197451	HNRNPAB	B3KNN5; D3DWP7; hsa:3182; Q04150; Q8N7U3; Q99729; Q9BQ99	WP3527; WP411	Pre-implantation embryo; mRNA processing
P06733	Alpha-enolase OS=Homo sapiens OX=9606 GN=ENO1 PE=1 SV=2	54	20	434	47.1	7.39	32.13	59.9	0	16	23	6	15	19	6	other metabolic processes;other biological processes	plasma membrane;other membranes;cytosol;cytoskeleton;nucleus;other cell component	nucleic acid binding activity;other molecular function	Pf00113, Pf03952	[GO:0000015]; GO:1902494; GO:0005829; GO:0032991; GO:0110165; GO:0005737; GO:0005575; GO:0005622 [GO:0000122]; GO:0006357; GO:0045892; GO:0006355; GO:1902679; GO:0010468; GO:2001141; GO:0010558; GO:0051253; GO:0010556; GO:0051252; GO:0009890; GO:0010605; GO:0045934; GO:0009889; GO:0060255; GO:0019219; GO:0009892; GO:0019222; GO:0080090; GO:0048523; GO:0050794; GO:0048519; GO:0050789; GO:0065007; …	2023	ENSG00000074800	ENO1	B2RD59; hsa:2023; P06733; P22712; Q16704; Q4TUS4; Q53FT9; Q53HR3; Q658M5; Q6GMP2; Q71V37; Q7Z3V6; Q8WU71; Q96GV1; Q9BT62; Q9UCH6; Q9UM55	WP4018; WP4290; WP4628; WP4754; WP534; WP5355	Clear cell renal cell carcinoma pathways; Metabolic reprogramming in colon cancer; Aerobic glycolysis - augmented; IL18 signaling; Glycolysis and gluconeogenesis; Metabolic epileptic disorders	R-HSA-70171; R-HSA-70263; R-HSA-9636667	Glycolysis; Gluconeogenesis; Manipulation of host energy metabolism
Q15050	Ribosome biogenesis regulatory protein homolog OS=Homo sapiens OX=9606 GN=RRS1 PE=1 SV=2	51	23	365	41.2	10.7	82.42	56.88	7.44	35	27	7	22	20	7	cell cycle OR cell proliferation;cell organization and biogenesis;RNA metabolism OR transcription;other metabolic processes;other biological processes	ER/Golgi;nucleus;other cell component	nucleic acid binding activity	Pf04939	[GO:0000027]; GO:0022618; GO:0042255; GO:0042273; GO:0065003; GO:0071826; GO:0022613; GO:0140694; GO:0042254; GO:0022607; GO:0043933; GO:0044085; GO:0070925; GO:0016043; GO:0071840; GO:0006996; GO:0009987; GO:0008150 [GO:0000447]; GO:0000479; GO:0000462; GO:0000466; GO:0006364; GO:0030490; GO:0000460; GO:0006396; GO:0016072; GO:0042254; GO:0042274; GO:0044238; GO:0010467; GO:0032774; GO:0016070; …	23212	ENSG00000179041	RRS1	hsa:23212; Q15050; Q9BUX8
P62241	40S ribosomal protein S8 OS=Homo sapiens OX=9606 GN=RPS8 PE=1 SV=2	62	20	208	24.2	10.32	78.17	62.44	37.13	31	27	16	18	16	15	protein metabolism;RNA metabolism OR transcription;other metabolic processes;other biological processes	cytosol;ER/Golgi;translational apparatus;nucleus;other cell component	other molecular function	Pf01201	[GO:0000462]; GO:0030490; GO:0006364; GO:0042274; GO:0006396; GO:0016072; GO:0042254; GO:0022613; GO:0044238; GO:0010467; GO:0032774; GO:0016070; GO:0044085; GO:0008152; GO:0009059; GO:0141187; GO:0090304; GO:0071840; GO:0009987; GO:0009058; GO:0043170; GO:0034654; GO:0006139; GO:0008150 [GO:0002181]; GO:0006412; GO:0009059; GO:0019538; GO:0010467; GO:0009058; GO:0043170; GO:0044238; GO:0008152; …	6202	ENSG00000142937	RPS8	hsa:6202; P09058; P62241; Q6IRL7	WP477	Cytoplasmic ribosomal proteins	R-HSA-9010553; R-HSA-156827; R-HSA-72689; R-HSA-72706; R-HSA-6791226; R-HSA-975957; R-HSA-1799339; R-HSA-192823; R-HSA-9633012; R-HSA-156902; R-HSA-2408557; R-HSA-72764; R-HSA-975956; R-HSA-72649; R-HSA-72695; R-HSA-72702; R-HSA-9754678; R-HSA-9735869	Regulation of expression of SLITs and ROBOs; L13a-mediated translational silencing of Ceruloplasmin expression; Formation of a pool of free 40S subunits; GTP hydrolysis and joining of the 60S ribosomal subunit; Major pathway of rRNA processing in the nucleolus and cytosol; Nonsense Mediated Decay (NMD) enhanced by the Exon Junction Complex (EJC); SRP-dependent cotranslational protein targeting to…
O00425	Insulin-like growth factor 2 mRNA-binding protein 3 OS=Homo sapiens OX=9606 GN=IGF2BP3 PE=1 SV=2	51	23	579	63.7	8.87	47.19	64.81	52.35	27	28	28	18	21	21	protein metabolism;other metabolic processes;transport;developmental processes;other biological processes	cytosol;nucleus;other cell component	nucleic acid binding activity;other molecular function	Pf00013, Pf00076	[GO:0000932]; GO:0036464; GO:0035770; GO:0005737; GO:0043232; GO:0099080; GO:0110165; GO:0005622; GO:0043228; GO:0043229; GO:0005575; GO:0043226 [GO:0001817]; GO:0010468; GO:0051239; GO:0010556; GO:0050789; GO:0009889; GO:0060255; GO:0065007; GO:0019222; GO:0008150; GO:0050794 [GO:0003730]; GO:0003729; GO:0003723; GO:0003676; GO:0005488; GO:0003674 [GO:0005634]; GO:0043231; GO:0043227; GO:0043229…	10643	ENSG00000136231	IGF2BP3	A0A4Z5; hsa:10643; O00425; Q63HM0; Q6MZZ2; Q86VB1			R-HSA-428359	Insulin-like Growth Factor-2 mRNA Binding Proteins (IGF2BPs/IMPs/VICKZs) bind RNA
Q02878	60S ribosomal protein L6 OS=Homo sapiens OX=9606 GN=RPL6 PE=1 SV=3	54	23	288	32.7	10.58	75.5	51.34	24.68	35	32	14	22	21	12	protein metabolism;other metabolic processes;other biological processes	cytosol;ER/Golgi;translational apparatus;nucleus;other cell component	nucleic acid binding activity;other molecular function	Pf01159, Pf03868	[GO:0002181]; GO:0006412; GO:0009059; GO:0019538; GO:0010467; GO:0009058; GO:0043170; GO:0044238; GO:0008152; GO:0009987; GO:0008150 [GO:0003677]; GO:0003676; GO:0005488; GO:0003674 [GO:0003735]; GO:0005198; GO:0003674 [GO:0005634]; GO:0043231; GO:0043227; GO:0043229; GO:0043226; GO:0005622; GO:0110165; GO:0005575 [GO:0005737]; GO:0110165; GO:0005622; GO:0005575 [GO:0005791]; GO:0005783; GO:00432…	6128	ENSG00000089009	RPL6	hsa:6128; Q02878; Q2M3Q3; Q8WW97	WP477	Cytoplasmic ribosomal proteins	R-HSA-9010553; R-HSA-156827; R-HSA-72689; R-HSA-72706; R-HSA-6791226; R-HSA-975957; R-HSA-1799339; R-HSA-192823; R-HSA-9633012; R-HSA-156902; R-HSA-2408557; R-HSA-72764; R-HSA-975956	Regulation of expression of SLITs and ROBOs; L13a-mediated translational silencing of Ceruloplasmin expression; Formation of a pool of free 40S subunits; GTP hydrolysis and joining of the 60S ribosomal subunit; Major pathway of rRNA processing in the nucleolus and cytosol; Nonsense Mediated Decay (NMD) enhanced by the Exon Junction Complex (EJC); SRP-dependent cotranslational protein targeting to…
P22314	Ubiquitin-like modifier-activating enzyme 1 OS=Homo sapiens OX=9606 GN=UBA1 PE=1 SV=3	30	22	1058	117.8	5.76	17.71	71.13	2.65	10	28	1	10	22	1	protein metabolism;other metabolic processes;stress response	cytosol;mitochondrion;nucleus;other cell component	other molecular function	Pf00899, Pf09358, Pf10585, Pf16190, Pf16191	[GO:0004839]; GO:0008641; GO:0016567; GO:0016877; GO:0140096; GO:0140657; GO:0032446; GO:0016874; GO:0003824; GO:0003674; GO:0070647; GO:0043687; GO:0036211; GO:0019538; GO:0043412; GO:0043170; GO:0044238; GO:0008152; GO:0009987; GO:0008150 [GO:0005524]; GO:0032559; GO:0035639; GO:0030554; GO:0032555; GO:0043168; GO:1901265; GO:1901363; GO:0017076; GO:0032553; GO:0043167; GO:0005488; GO:0036094; …	7317	ENSG00000130985	UBA1	hsa:7317; P22314; Q5JRR8; Q96E13	WP183; WP2359; WP2371; WP5546	Proteasome degradation; Parkin-ubiquitin proteasomal system pathway; Parkinson's disease pathway; 22q11.2 distal CNV	R-HSA-8866652; R-HSA-983168	Synthesis of active ubiquitin: roles of E1 and E2 enzymes; Antigen processing: Ubiquitination & Proteasome degradation
P61978	Heterogeneous nuclear ribonucleoprotein K OS=Homo sapiens OX=9606 GN=HNRNPK PE=1 SV=1	51	21	463	50.9	5.54	54.81	72.83	57.1	26	34	25	18	20	16	cell organization and biogenesis;RNA metabolism OR transcription;other metabolic processes;signal transduction;other biological processes	cytoskeleton;nucleus;other cell component	nucleic acid binding activity;other molecular function	Pf00013, Pf08067	[GO:0000398]; GO:0000377; GO:0006397; GO:0000375; GO:0006396; GO:0016071; GO:0008380; GO:0044238; GO:0010467; GO:0032774; GO:0016070; GO:0008152; GO:0009059; GO:0141187; GO:0090304; GO:0009987; GO:0009058; GO:0043170; GO:0034654; GO:0006139; GO:0008150 [GO:0000785]; GO:0110165; GO:0005694; GO:0005575; GO:0043232; GO:0043228; GO:0043229; GO:0043226; GO:0005622 [GO:0002102]; GO:0043232; GO:0015629;…	3190	ENSG00000165119	HNRNPK	hsa:3190; P61978; Q07244; Q15671; Q59F98; Q5T6W4; Q60577; Q6IBN1; Q922Y7; Q96J62	WP411; WP4258	mRNA processing; lncRNA in canonical Wnt signaling and colorectal cancer	R-HSA-72163; R-HSA-9610379; R-HSA-4570464; R-HSA-72203	mRNA Splicing - Major Pathway; HCMV Late Events; SUMOylation of RNA binding proteins; Processing of Capped Intron-Containing Pre-mRNA
Q01085	Nucleolysin TIAR OS=Homo sapiens OX=9606 GN=TIAL1 PE=1 SV=1	53	14	375	41.6	7.74	36.74	36.86	59.13	15	18	25	13	15	17	stress response;other biological processes	cytosol;nucleus;other cytoplasmic organelle;other cell component	nucleic acid binding activity;other molecular function	Pf00076	[GO:0003677]; GO:0003676; GO:0005488; GO:0003674 [GO:0003730]; GO:0003729; GO:0003723; GO:0003676; GO:0005488; GO:0003674 [GO:0005634]; GO:0043231; GO:0043227; GO:0043229; GO:0043226; GO:0005622; GO:0110165; GO:0005575 [GO:0005654]; GO:0110165; GO:0031981; GO:0005575; GO:0070013; GO:0005634; GO:0043233; GO:0043229; GO:0043231; GO:0031974; GO:0043226; GO:0005622; GO:0043227 [GO:0005737]; GO:011016…	7073	ENSG00000151923	TIAL1	A8K3T0; A8K4L9; hsa:7073; Q01085			R-HSA-6803529	FGFR2 alternative splicing
Q9NYH9	U3 small nucleolar RNA-associated protein 6 homolog OS=Homo sapiens OX=9606 GN=UTP6 PE=1 SV=2	38	25	597	70.1	7.28	70.22	54.18	3.44	36	24	2	23	19	2	RNA metabolism OR transcription;other metabolic processes;other biological processes	nucleus;other cell component	nucleic acid binding activity	Pf08640, Pf24892	[GO:0000462]; GO:0030490; GO:0006364; GO:0042274; GO:0006396; GO:0016072; GO:0042254; GO:0022613; GO:0044238; GO:0010467; GO:0032774; GO:0016070; GO:0044085; GO:0008152; GO:0009059; GO:0141187; GO:0090304; GO:0071840; GO:0009987; GO:0009058; GO:0043170; GO:0034654; GO:0006139; GO:0008150 [GO:0005654]; GO:0110165; GO:0031981; GO:0005575; GO:0070013; GO:0005634; GO:0043233; GO:0043229; GO:0043231; …	55813	ENSG00000108651	UTP6	hsa:55813; Q8IX96; Q96BL2; Q9NQ91; Q9NYH9	WP5366	NF1 copy number variation syndrome	R-HSA-6791226; R-HSA-6790901	Major pathway of rRNA processing in the nucleolus and cytosol; rRNA modification in the nucleus and cytosol
P62753	40S ribosomal protein S6 OS=Homo sapiens OX=9606 GN=RPS6 PE=1 SV=1	50	17	249	28.7	10.84	63.25	75.03	30.61	25	37	14	13	16	9	cell organization and biogenesis;protein metabolism;RNA metabolism OR transcription;other metabolic processes;signal transduction;other biological processes	cytosol;ER/Golgi;translational apparatus;nucleus;other cell component	nucleic acid binding activity;other molecular function	Pf01092	[GO:0000028]; GO:0022618; GO:0042255; GO:0042274; GO:0065003; GO:0071826; GO:0022613; GO:0140694; GO:0042254; GO:0022607; GO:0043933; GO:0044085; GO:0070925; GO:0016043; GO:0071840; GO:0006996; GO:0009987; GO:0008150 [GO:0002181]; GO:0006412; GO:0009059; GO:0019538; GO:0010467; GO:0009058; GO:0043170; GO:0044238; GO:0008152; GO:0009987; GO:0008150 [GO:0003729]; GO:0003723; GO:0003676; GO:0005488;…	6194	ENSG00000137154	RPS6	hsa:6194; P08227; P10660; P62753; Q4VBY7; Q8N6Z7	WP127; WP2032; WP2034; WP2035; WP2037; WP2203; WP2332; WP2374; WP2380; WP304; WP3584; WP3888; WP3932; WP4172; WP4206; WP4321; WP4566; WP4659; WP4674; WP4746; WP477; WP4806; WP49; WP4936; WP5087; WP5224; WP5353; WP585	IL5 signaling; Thyroid stimulating hormone (TSH) signaling; Leptin signaling; Follicle stimulating hormone (FSH) signaling; Prolactin signaling; Thymic stromal lymphopoietin (TSLP) signaling; IL11 signaling; Oncostatin M signaling; Brain-derived neurotrophic factor (BDNF) signaling; Kit receptor signaling; MECP2 and associated Rett syndrome; VEGFA-VEGFR2 signaling; Focal adhesion: PI3K-Akt-mTOR-s…	R-HSA-9010553; R-HSA-1799339; R-HSA-9754678; R-HSA-9629569; R-HSA-156827; R-HSA-72649; R-HSA-72689; R-HSA-72695; R-HSA-72702; R-HSA-72706; R-HSA-166208; R-HSA-6791226; R-HSA-6790901; R-HSA-975957; R-HSA-192823; R-HSA-9633012; R-HSA-156902; R-HSA-2408557; R-HSA-72764; R-HSA-975956; R-HSA-9725371; R-HSA-9735869	Regulation of expression of SLITs and ROBOs; SRP-dependent cotranslational protein targeting to membrane; SARS-CoV-2 modulates host translation machinery; Protein hydroxylation; L13a-mediated translational silencing of Ceruloplasmin expression; Translation initiation complex formation; Formation of a pool of free 40S subunits; Formation of the ternary complex, and subsequently, the 43S complex; R…
Q8TDD1	ATP-dependent RNA helicase DDX54 OS=Homo sapiens OX=9606 GN=DDX54 PE=1 SV=2	38	25	881	98.5	10.02	64.94	40.38	0	30	18	1	24	17	1	RNA metabolism OR transcription;other metabolic processes;signal transduction;other biological processes	ER/Golgi;nucleus	signal transduction activity or receptor binding;other molecular function	Pf00270, Pf00271, Pf08147	[GO:0003714]; GO:0003712; GO:0045892; GO:0030674; GO:0140110; GO:0006355; GO:1902679; GO:0060090; GO:0003674; GO:0010468; GO:2001141; GO:0010558; GO:0051253; GO:0010556; GO:0051252; GO:0009890; GO:0010605; GO:0045934; GO:0009889; GO:0060255; GO:0019219; GO:0009892; GO:0019222; GO:0080090; GO:0048523; GO:0050794; GO:0048519; GO:0050789; GO:0065007; GO:0008150 [GO:0003724]; GO:0004386; GO:0008186; …	79039	ENSG00000123064	DDX54	hsa:79039; Q86YT8; Q8TDD1; Q9BRZ1
Q9BQ39	ATP-dependent RNA helicase DDX50 OS=Homo sapiens OX=9606 GN=DDX50 PE=1 SV=1	37	22	737	82.5	9.17	71.95	53.15	15.68	28	27	7	23	22	6		plasma membrane;other membranes;nucleus;other cell component	nucleic acid binding activity;other molecular function	Pf00270, Pf00271, Pf08152	[GO:0003724]; GO:0004386; GO:0008186; GO:0140098; GO:0120545; GO:0140640; GO:0140657; GO:0120543; GO:0003824; GO:0003674; GO:0016853 [GO:0003729]; GO:0003723; GO:0003676; GO:0005488; GO:0003674 [GO:0005524]; GO:0032559; GO:0035639; GO:0030554; GO:0032555; GO:0043168; GO:1901265; GO:1901363; GO:0017076; GO:0032553; GO:0043167; GO:0005488; GO:0036094; GO:0000166; GO:0097367; GO:0003674 [GO:0005730]…	79009	ENSG00000107625	DDX50	hsa:79009; Q5VX37; Q8WV76; Q9BQ39; Q9BWI8
Q15424	Scaffold attachment factor B1 OS=Homo sapiens OX=9606 GN=SAFB PE=1 SV=4	23	10	915	102.6	5.47	57.91	30.27	9.2	24	18	7	21	17	7	cell organization and biogenesis;signal transduction;other biological processes	nucleus;other cell component	nucleic acid binding activity;other molecular function	Pf00076, Pf02037	[GO:0000978]; GO:0000977; GO:0000987; GO:0000976; GO:0001067; GO:1990837; GO:0003676; GO:0003690; GO:0043565; GO:0005488; GO:0003677; GO:0003674 [GO:0003682]; GO:0005488; GO:0003674 [GO:0003690]; GO:0003677; GO:0003676; GO:0005488; GO:0003674 [GO:0005634]; GO:0043231; GO:0043227; GO:0043229; GO:0043226; GO:0005622; GO:0110165; GO:0005575 [GO:0005654]; GO:0110165; GO:0031981; GO:0005575; GO:007001…	6294	ENSG00000160633	SAFB	A0AV56; B7Z5B6; B7ZLP6; F5H0H3; hsa:6294; O60406; Q15424; Q59HH8	WP2637	Interleukin-1 (IL-1) structural pathway	R-HSA-3899300	SUMOylation of transcription cofactors
P35580	Myosin-10 OS=Homo sapiens OX=9606 GN=MYH10 PE=1 SV=3	19	18	1976	228.9	5.54	10.16	34.85		11	24		11	23		cell adhesion;cell cycle OR cell proliferation;cell organization and biogenesis;stress response;transport;developmental processes;other biological processes	plasma membrane;other membranes;cytosol;cytoskeleton;other cell component	cytoskeletal activity;nucleic acid binding activity;other molecular function	Pf00063, Pf00612, Pf01576, Pf02736	[GO:0000146]; GO:0003774; GO:0120544; GO:0140657; GO:0003674; GO:0120543; GO:0016853; GO:0003824 [GO:0000281]; GO:0061640; GO:1903047; GO:0000910; GO:0022402; GO:0000278; GO:0051301; GO:0009987; GO:0007049; GO:0008150 [GO:0001618]; GO:0140272; GO:0046718; GO:0005515; GO:0044409; GO:0019058; GO:0005488; GO:0051701; GO:0016032; GO:0003674; GO:0044403; GO:0008150; GO:0044419 [GO:0001701]; GO:0043009…	4628	ENSG00000133026	MYH10	B2RWP9; D3DTS1; F8VTL3; hsa:4628; P35580; Q12989; Q149N3; Q149N4; Q16087; Q4LE45; Q6PK16; Q9BWG0	WP51	Regulation of actin cytoskeleton	R-HSA-3928663; R-HSA-5627123; R-HSA-5625900; R-HSA-416572; R-HSA-5625740; R-HSA-5627117	EPHA-mediated growth cone collapse; RHO GTPases activate PAKs; RHO GTPases activate CIT; Sema4D induced cell migration and growth-cone collapse; RHO GTPases activate PKNs; RHO GTPases Activate ROCKs
Q8N257	Histone H2B type 3-B OS=Homo sapiens OX=9606 GN=H2BC26 PE=1 SV=3	69	3	126	13.9	10.32	242.06	216.92	50.22	122	116	21	16	13	6		cytosol;nucleus;other cell component	nucleic acid binding activity;other molecular function	Pf00125	[GO:0000786]; GO:0032993; GO:0000785; GO:0032991; GO:0110165; GO:0005694; GO:0005575; GO:0043232; GO:0043228; GO:0043229; GO:0043226; GO:0005622 [GO:0003677]; GO:0003676; GO:0005488; GO:0003674 [GO:0005634]; GO:0043231; GO:0043227; GO:0043229; GO:0043226; GO:0005622; GO:0110165; GO:0005575 [GO:0005654]; GO:0110165; GO:0031981; GO:0005575; GO:0070013; GO:0005634; GO:0043233; GO:0043229; GO:0043231…	128312	ENSG00000196890; ENSG00000285449	H2BC26	A4FU05; hsa:128312; Q3ZCP6; Q5TA30; Q8N257			R-HSA-5689880; R-HSA-8939236; R-HSA-68616; R-HSA-977225; R-HSA-5693565; R-HSA-2559580; R-HSA-2559582; R-HSA-5693607; R-HSA-1221632; R-HSA-9843940; R-HSA-5578749; R-HSA-606279; R-HSA-9764725; R-HSA-9845323; R-HSA-5250924; R-HSA-201722; R-HSA-427413; R-HSA-5617472; R-HSA-9018519; R-HSA-1912408; R-HSA-9841922; R-HSA-8936459; R-HSA-69473; R-HSA-9821002; R-HSA-73772; R-HSA-912446; R-HSA-9670095; R-HSA…	Ub-specific processing proteases; RUNX1 regulates transcription of genes involved in differentiation of HSCs; Assembly of the ORC complex at the origin of replication; Amyloid fiber formation; Recruitment and ATM-mediated phosphorylation of repair and signaling proteins at DNA double strand breaks; Oxidative Stress Induced Senescence; Senescence-Associated Secretory Phenotype (SASP); Processing o…
Q96E39	RNA binding motif protein, X-linked-like-1 OS=Homo sapiens OX=9606 GN=RBMXL1 PE=1 SV=1	39	3	390	42.1	9.89	62.11	51.18	47.56	36	33	27	21	22	20	RNA metabolism OR transcription;other metabolic processes;other biological processes	nucleus	nucleic acid binding activity	Pf00076, Pf08081	[GO:0003723]; GO:0003676; GO:0005488; GO:0003674 [GO:0005681]; GO:0140513; GO:1990904; GO:0032991; GO:0005634; GO:0005575; GO:0043231; GO:0043227; GO:0043229; GO:0043226; GO:0005622; GO:0110165 [GO:0006397]; GO:0006396; GO:0016071; GO:0044238; GO:0010467; GO:0032774; GO:0016070; GO:0008152; GO:0009059; GO:0141187; GO:0090304; GO:0009987; GO:0009058; GO:0043170; GO:0034654; GO:0006139; GO:0008150 …	494115	ENSG00000213516	RBMXL1	hsa:494115; Q96E39
P67809	Y-box-binding protein 1 OS=Homo sapiens OX=9606 GN=YBX1 PE=1 SV=3	50	8	324	35.9	9.88	46.18	51.68	68.21	18	16	21	10	9	13	RNA metabolism OR transcription;other metabolic processes;transport;developmental processes;other biological processes	non-structural extracellular;plasma membrane;other membranes;cytosol;ER/Golgi;nucleus;other cell component	nucleic acid binding activity;other molecular function	Pf00313	[GO:0000122]; GO:0006357; GO:0045892; GO:0006355; GO:1902679; GO:0010468; GO:2001141; GO:0010558; GO:0051253; GO:0010556; GO:0051252; GO:0009890; GO:0010605; GO:0045934; GO:0009889; GO:0060255; GO:0019219; GO:0009892; GO:0019222; GO:0080090; GO:0048523; GO:0050794; GO:0048519; GO:0050789; GO:0065007; GO:0008150 [GO:0000932]; GO:0036464; GO:0035770; GO:0005737; GO:0043232; GO:0099080; GO:0110165; …	4904	ENSG00000065978	YBX1	hsa:4904; P16990; P16991; P67809; Q14972; Q15325; Q5FVF0	WP2380; WP3584; WP411; WP706	Brain-derived neurotrophic factor (BDNF) signaling; MECP2 and associated Rett syndrome; mRNA processing; Sudden infant death syndrome (SIDS) susceptibility pathways	R-HSA-72163; R-HSA-72203; R-HSA-2173796; R-HSA-877300; R-HSA-72165; R-HSA-9017802	mRNA Splicing - Major Pathway; Processing of Capped Intron-Containing Pre-mRNA; SMAD2/SMAD3:SMAD4 heterotrimer regulates transcription; Interferon gamma signaling; mRNA Splicing - Minor Pathway; Noncanonical activation of NOTCH3
Q8ND82	Zinc finger protein 280C OS=Homo sapiens OX=9606 GN=ZNF280C PE=1 SV=1	46	25	737	83	9.11	72.69	41.78		31	23		21	19		other biological processes	nucleus	nucleic acid binding activity;other molecular function	Pf13836, Pf25414, Pf25429	[GO:0000978]; GO:0000977; GO:0000987; GO:0000976; GO:0001067; GO:1990837; GO:0003676; GO:0003690; GO:0043565; GO:0005488; GO:0003677; GO:0003674 [GO:0000981]; GO:0003700; GO:0006357; GO:0140110; GO:0006355; GO:0003674; GO:0010468; GO:2001141; GO:0010556; GO:0051252; GO:0009889; GO:0060255; GO:0019219; GO:0019222; GO:0080090; GO:0050794; GO:0050789; GO:0065007; GO:0008150 [GO:0005634]; GO:0043231;…	55609	ENSG00000056277	ZNF280C	A8K2V8; hsa:55609; Q8ND82; Q9NXR3
O00541	Pescadillo homolog OS=Homo sapiens OX=9606 GN=PES1 PE=1 SV=1	49	32	588	68	7.33	66.26	49.09	6.4	42	25	4	32	19	4	cell cycle OR cell proliferation;RNA metabolism OR transcription;other metabolic processes;other biological processes	cytosol;nucleus;other cell component	other molecular function	Pf06732, Pf16589	[GO:0000463]; GO:0000470; GO:0006364; GO:0042273; GO:0006396; GO:0016072; GO:0042254; GO:0022613; GO:0044238; GO:0010467; GO:0032774; GO:0016070; GO:0044085; GO:0008152; GO:0009059; GO:0141187; GO:0090304; GO:0071840; GO:0009987; GO:0009058; GO:0043170; GO:0034654; GO:0006139; GO:0008150 [GO:0000466]; GO:0000460; GO:0006364; GO:0006396; GO:0016072; GO:0042254; GO:0044238; GO:0010467; GO:0032774; …	23481	ENSG00000100029	PES1	hsa:23481; O00541; Q6IC29			R-HSA-6791226	Major pathway of rRNA processing in the nucleolus and cytosol
Q09161	Nuclear cap-binding protein subunit 1 OS=Homo sapiens OX=9606 GN=NCBP1 PE=1 SV=1	32	22	790	91.8	6.43	27.61	35.61	43.79	14	19	20	14	17	17	cell organization and biogenesis;protein metabolism;RNA metabolism OR transcription;other metabolic processes;stress response;transport;other biological processes	cytosol;mitochondrion;nucleus;other cell component	nucleic acid binding activity;other molecular function	Pf02854, Pf09088, Pf09090	[GO:0000184]; GO:0000956; GO:0006402; GO:0006401; GO:0010629; GO:0016071; GO:0016070; GO:0141188; GO:0010468; GO:0010558; GO:0090304; GO:0009057; GO:0034655; GO:0010556; GO:0009890; GO:0010605; GO:0006139; GO:0043170; GO:0009056; GO:0009889; GO:0060255; GO:0009892; GO:0044238; GO:0008152; GO:0019222; GO:0048523; GO:0009987; GO:0050794; GO:0048519; GO:0008150; GO:0050789; GO:0065007 [GO:0000245]; …	4686	ENSG00000136937	NCBP1	B2R718; hsa:4686; Q09161; Q59G76; Q5T1V0; Q5T7X2	WP411; WP4906	mRNA processing; 3q29 copy number variation syndrome	R-HSA-72163; R-HSA-674695; R-HSA-6807505; R-HSA-9010553; R-HSA-159227; R-HSA-159230; R-HSA-159231; R-HSA-159236; R-HSA-191859; R-HSA-72187; R-HSA-73856; R-HSA-112382; R-HSA-113418; R-HSA-167152; R-HSA-167158; R-HSA-167200; R-HSA-167242; R-HSA-72086; R-HSA-975957; R-HSA-6803529; R-HSA-72165; R-HSA-8851708; R-HSA-77595; R-HSA-9930044; R-HSA-975956; R-HSA-111367; R-HSA-77588	mRNA Splicing - Major Pathway; RNA Polymerase II Pre-transcription Events; RNA polymerase II transcribes snRNA genes; Regulation of expression of SLITs and ROBOs; Transport of the SLBP independent Mature mRNA; Transport of the SLBP Dependant Mature mRNA; Transport of Mature mRNA Derived from an Intronless Transcript; Transport of Mature mRNA derived from an Intron-Containing Transcript; snRNP Ass…
Q8N8A6	ATP-dependent RNA helicase DDX51 OS=Homo sapiens OX=9606 GN=DDX51 PE=1 SV=3	46	25	666	72.4	8.16	53.46	30.44		25	17		23	17		RNA metabolism OR transcription;other metabolic processes	nucleus	other molecular function	Pf00270, Pf00271	[GO:0003724]; GO:0004386; GO:0008186; GO:0140098; GO:0120545; GO:0140640; GO:0140657; GO:0120543; GO:0003824; GO:0003674; GO:0016853 [GO:0005524]; GO:0032559; GO:0035639; GO:0030554; GO:0032555; GO:0043168; GO:1901265; GO:1901363; GO:0017076; GO:0032553; GO:0043167; GO:0005488; GO:0036094; GO:0000166; GO:0097367; GO:0003674 [GO:0005634]; GO:0043231; GO:0043227; GO:0043229; GO:0043226; GO:0005622;…	317781	ENSG00000185163; ENSG00000288503	DDX51	A8MPT9; hsa:317781; Q5CZ71; Q8IXK5; Q8N8A6; Q96ED1
O15226	NF-kappa-B-repressing factor OS=Homo sapiens OX=9606 GN=NKRF PE=1 SV=2	40	28	690	77.6	8.79	57.31	31.09	22.81	29	19	14	25	16	14	other biological processes	nucleus	nucleic acid binding activity;other molecular function	Pf01424, Pf01585	[GO:0000978]; GO:0000977; GO:0000987; GO:0000976; GO:0001067; GO:1990837; GO:0003676; GO:0003690; GO:0043565; GO:0005488; GO:0003677; GO:0003674 [GO:0001228]; GO:0000981; GO:0001216; GO:0045944; GO:0003700; GO:0006357; GO:0045893; GO:0140110; GO:0006355; GO:1902680; GO:0003674; GO:0010468; GO:2001141; GO:0010557; GO:0051254; GO:0010556; GO:0051252; GO:0009891; GO:0010604; GO:0045935; GO:0009889; …	55922	ENSG00000186416	NKRF	G3V1N1; O15226; Q4VC41; Q9UJ91	WP4884; WP5115	Pathogenesis of SARS-CoV-2 mediated by nsp9-nsp10 complex; Network map of SARS-CoV-2 signaling
Q9Y224	RNA transcription, translation and transport factor protein OS=Homo sapiens OX=9606 GN=RTRAF PE=1 SV=1	78	20	244	28.1	6.65	63.26	40.47	24.75	26	20	8	18	16	6	RNA metabolism OR transcription;other metabolic processes;transport;other biological processes	cytosol;cytoskeleton;nucleus;other cell component	nucleic acid binding activity;other molecular function	Pf10036	[GO:0000993]; GO:0001099; GO:0043175; GO:0001098; GO:0070063; GO:0005515; GO:0019899; GO:0005488; GO:0003674 [GO:0003723]; GO:0003676; GO:0005488; GO:0003674 [GO:0005634]; GO:0043231; GO:0043227; GO:0043229; GO:0043226; GO:0005622; GO:0110165; GO:0005575 [GO:0005654]; GO:0110165; GO:0031981; GO:0005575; GO:0070013; GO:0005634; GO:0043233; GO:0043229; GO:0043231; GO:0031974; GO:0043226; GO:0005622…	51637	ENSG00000087302	RTRAF	hsa:51637; Q9Y224			R-HSA-6784531	tRNA processing in the nucleus
Q9Y3I0	RNA-splicing ligase RtcB homolog OS=Homo sapiens OX=9606 GN=RTCB PE=1 SV=1	54	22	505	55.2	7.23	43.01	24.63	16.71	23	14	8	21	12	7	RNA metabolism OR transcription;other metabolic processes;developmental processes;other biological processes	other membranes;cytosol;ER/Golgi;nucleus;other cell component	cytoskeletal activity;other molecular function	Pf01139	[GO:0001701]; GO:0043009; GO:0009792; GO:0009790; GO:0007275; GO:0032501; GO:0048856; GO:0008150; GO:0032502 [GO:0001890]; GO:0048513; GO:0048856; GO:0032502; GO:0008150 [GO:0005525]; GO:0032561; GO:0035639; GO:0019001; GO:0032555; GO:0043168; GO:1901265; GO:1901363; GO:0017076; GO:0032553; GO:0043167; GO:0005488; GO:0036094; GO:0000166; GO:0097367; GO:0003674 [GO:0005634]; GO:0043231; GO:0043227…	51493	ENSG00000100220	RTCB	B2R6A8; hsa:51493; Q6IAI0; Q9BWL4; Q9NTH1; Q9P037; Q9P0J3; Q9Y3I0	WP4925	Unfolded protein response	R-HSA-6784531	tRNA processing in the nucleus
P62424	60S ribosomal protein L7a OS=Homo sapiens OX=9606 GN=RPL7A PE=1 SV=2	63	22	266	30	10.61	85.6	79.91	39.29	34	38	15	19	21	13	protein metabolism;RNA metabolism OR transcription;other metabolic processes	other membranes;cytosol;translational apparatus;nucleus;other cell component	other molecular function	Pf01248	[GO:0000470]; GO:0006364; GO:0042273; GO:0006396; GO:0016072; GO:0042254; GO:0022613; GO:0044238; GO:0010467; GO:0032774; GO:0016070; GO:0044085; GO:0008152; GO:0009059; GO:0141187; GO:0090304; GO:0071840; GO:0009987; GO:0009058; GO:0043170; GO:0034654; GO:0006139; GO:0008150 [GO:0002181]; GO:0006412; GO:0009059; GO:0019538; GO:0010467; GO:0009058; GO:0043170; GO:0044238; GO:0008152; GO:0009987; …	6130	ENSG00000148303; ENSG00000280858	RPL7A	hsa:6130; P11518; P62424; Q5T8U4	WP477	Cytoplasmic ribosomal proteins	R-HSA-6791226; R-HSA-156827; R-HSA-72689; R-HSA-72706; R-HSA-9633012; R-HSA-1799339; R-HSA-9010553; R-HSA-975957; R-HSA-192823; R-HSA-156902; R-HSA-2408557; R-HSA-72764; R-HSA-975956	Major pathway of rRNA processing in the nucleolus and cytosol; L13a-mediated translational silencing of Ceruloplasmin expression; Formation of a pool of free 40S subunits; GTP hydrolysis and joining of the 60S ribosomal subunit; Response of EIF2AK4 (GCN2) to amino acid deficiency; SRP-dependent cotranslational protein targeting to membrane; Regulation of expression of SLITs and ROBOs; Nonsense Me…
Q13895	Bystin OS=Homo sapiens OX=9606 GN=BYSL PE=1 SV=3	49	24	437	49.6	8.12	59.24	44.72	5.46	27	22	4	22	21	4	cell cycle OR cell proliferation;RNA metabolism OR transcription;other metabolic processes;developmental processes;other biological processes	cytosol;nucleus;other cell component	nucleic acid binding activity	Pf05291	[GO:0000462]; GO:0030490; GO:0006364; GO:0042274; GO:0006396; GO:0016072; GO:0042254; GO:0022613; GO:0044238; GO:0010467; GO:0032774; GO:0016070; GO:0044085; GO:0008152; GO:0009059; GO:0141187; GO:0090304; GO:0071840; GO:0009987; GO:0009058; GO:0043170; GO:0034654; GO:0006139; GO:0008150 [GO:0001829]; GO:0030154; GO:0001825; GO:0048869; GO:0048646; GO:0001824; GO:0009987; GO:0032502; GO:0009653; …	705	ENSG00000112578	BYSL	hsa:705; Q13895; Q6P5W4; Q86W44; Q96IP8			R-HSA-6791226	Major pathway of rRNA processing in the nucleolus and cytosol
P40939	Trifunctional enzyme subunit alpha, mitochondrial OS=Homo sapiens OX=9606 GN=HADHA PE=1 SV=2	42	25	763	82.9	9.04	38.17	47.09	0	23	26	1	20	20	1	other metabolic processes;other biological processes	other membranes;mitochondrion	other molecular function	Pf00378, Pf00725, Pf02737	[GO:0003857]; GO:0016616; GO:0016614; GO:0016491; GO:0003824; GO:0003674 [GO:0003985]; GO:0003988; GO:0016453; GO:0016408; GO:0016407; GO:0016747; GO:0016746; GO:0016740; GO:0003824; GO:0003674 [GO:0004300]; GO:0016836; GO:0016835; GO:0016829; GO:0003824; GO:0003674 [GO:0005739]; GO:0043231; GO:0005737; GO:0043227; GO:0043229; GO:0110165; GO:0005622; GO:0043226; GO:0005575 [GO:0005743]; GO:001986…	3030	ENSG00000084754	HADHA	B2R7L4; B4DYP2; hsa:3030; P40939; Q16679; Q53T69; Q53TA2; Q96GT7; Q9UQC5	WP143; WP368; WP3871; WP5123; WP706	Fatty acid beta-oxidation; Mitochondrial long chain fatty acid beta-oxidation; Valproic acid pathway; Mitochondrial fatty acid oxidation disorders; Sudden infant death syndrome (SIDS) susceptibility pathways	R-HSA-1482798; R-HSA-77288; R-HSA-77346; R-HSA-77348; R-HSA-77350; R-HSA-77285; R-HSA-77310; R-HSA-77305	Acyl chain remodeling of CL; mitochondrial fatty acid beta-oxidation of unsaturated fatty acids; Beta oxidation of decanoyl-CoA to octanoyl-CoA-CoA; Beta oxidation of octanoyl-CoA to hexanoyl-CoA; Beta oxidation of hexanoyl-CoA to butanoyl-CoA; Beta oxidation of myristoyl-CoA to lauroyl-CoA; Beta oxidation of lauroyl-CoA to decanoyl-CoA-CoA; Beta oxidation of palmitoyl-CoA to myristoyl-CoA
Q9NQZ2	Something about silencing protein 10 OS=Homo sapiens OX=9606 GN=UTP3 PE=1 SV=1	34	19	479	54.5	5.62	64.95	33.43	4.98	24	13	4	19	11	4	cell organization and biogenesis;RNA metabolism OR transcription;other metabolic processes;developmental processes;other biological processes	nucleus;other cell component		Pf04000, Pf09368	[GO:0000462]; GO:0030490; GO:0006364; GO:0042274; GO:0006396; GO:0016072; GO:0042254; GO:0022613; GO:0044238; GO:0010467; GO:0032774; GO:0016070; GO:0044085; GO:0008152; GO:0009059; GO:0141187; GO:0090304; GO:0071840; GO:0009987; GO:0009058; GO:0043170; GO:0034654; GO:0006139; GO:0008150 [GO:0005634]; GO:0043231; GO:0043227; GO:0043229; GO:0043226; GO:0005622; GO:0110165; GO:0005575 [GO:0005654];…	57050	ENSG00000132467	UTP3	hsa:57050; Q6FI82; Q9NQZ2			R-HSA-6791226; R-HSA-6790901	Major pathway of rRNA processing in the nucleolus and cytosol; rRNA modification in the nucleus and cytosol
Q14146	Unhealthy ribosome biogenesis protein 2 homolog OS=Homo sapiens OX=9606 GN=URB2 PE=1 SV=2	21	26	1524	170.4	7.31	50.63	31.26		25	22		23	20		other biological processes	nucleus;other cell component		Pf10441	[GO:0005730]; GO:0043232; GO:0031981; GO:0043228; GO:0043229; GO:0070013; GO:0005634; GO:0043226; GO:0005622; GO:0043233; GO:0043231; GO:0110165; GO:0031974; GO:0043227; GO:0005575 [GO:0016235]; GO:0016234; GO:0005622; GO:0110165; GO:0005575 [GO:0030496]; GO:0110165; GO:0005575 [GO:0042254]; GO:0022613; GO:0044085; GO:0071840; GO:0009987; GO:0008150 [GO:1901796]; GO:1902531; GO:0009966; GO:001064…	9816	ENSG00000135763	URB2	hsa:9816; Q14146; Q5VYC9
P42696	RNA-binding protein 34 OS=Homo sapiens OX=9606 GN=RBM34 PE=1 SV=2	56	25	430	48.5	10.11	58.16	48.06	6.07	28	24	4	23	22	4	RNA metabolism OR transcription;other metabolic processes	nucleus;other cell component		Pf00076	[GO:0000463]; GO:0000470; GO:0006364; GO:0042273; GO:0006396; GO:0016072; GO:0042254; GO:0022613; GO:0044238; GO:0010467; GO:0032774; GO:0016070; GO:0044085; GO:0008152; GO:0009059; GO:0141187; GO:0090304; GO:0071840; GO:0009987; GO:0009058; GO:0043170; GO:0034654; GO:0006139; GO:0008150 [GO:0005654]; GO:0110165; GO:0031981; GO:0005575; GO:0070013; GO:0005634; GO:0043233; GO:0043229; GO:0043231; …	23029	ENSG00000188739	RBM34	A8K8J7; hsa:23029; P42696; Q8N2Z8; Q9H5A1
Q14669	E3 ubiquitin-protein ligase TRIP12 OS=Homo sapiens OX=9606 GN=TRIP12 PE=1 SV=1	16	25	1992	220.3	8.48	29.08	45.2	0	17	22	1	15	22	1	cell organization and biogenesis;protein metabolism;DNA metabolism;other metabolic processes;stress response;other biological processes	cytosol;nucleus	other molecular function	Pf00632, Pf25579	[GO:0000209]; GO:0016567; GO:0032446; GO:0070647; GO:0043687; GO:0036211; GO:0019538; GO:0043412; GO:0043170; GO:0044238; GO:0008152; GO:0009987; GO:0008150 [GO:0005654]; GO:0110165; GO:0031981; GO:0005575; GO:0070013; GO:0005634; GO:0043233; GO:0043229; GO:0043231; GO:0031974; GO:0043226; GO:0005622; GO:0043227 [GO:0005829]; GO:0110165; GO:0005737; GO:0005575; GO:0005622 [GO:0006281]; GO:0006259…	9320	ENSG00000153827	TRIP12	D4HL82; hsa:9320; Q14669; Q14CA3; Q14CF1; Q15644; Q53R87; Q53TE7			R-HSA-983168	Antigen processing: Ubiquitination & Proteasome degradation
Q93077	Histone H2A type 1-C OS=Homo sapiens OX=9606 GN=H2AC6 PE=1 SV=3	55	3	130	14.1	11.05	506.95	437.19	57.59	257	216	27	14	11	8	cell organization and biogenesis;other biological processes	nucleus;other cell component	nucleic acid binding activity;other molecular function	Pf00125, Pf16211	[GO:0000786]; GO:0032993; GO:0000785; GO:0032991; GO:0110165; GO:0005694; GO:0005575; GO:0043232; GO:0043228; GO:0043229; GO:0043226; GO:0005622 [GO:0003677]; GO:0003676; GO:0005488; GO:0003674 [GO:0005634]; GO:0043231; GO:0043227; GO:0043229; GO:0043226; GO:0005622; GO:0110165; GO:0005575 [GO:0005654]; GO:0110165; GO:0031981; GO:0005575; GO:0070013; GO:0005634; GO:0043233; GO:0043229; GO:0043231…	8334	ENSG00000180573	H2AC6	B2R4F7; hsa:8334; O00775; O00776; O00777; O00778; Q540R1; Q93077			R-HSA-9610379; R-HSA-9609690; R-HSA-5578749; R-HSA-9821002; R-HSA-5689603; R-HSA-3214847; R-HSA-1221632; R-HSA-9670095; R-HSA-110330; R-HSA-110328; R-HSA-110329; R-HSA-110331; R-HSA-171306; R-HSA-2559586; R-HSA-9841922; R-HSA-9845323; R-HSA-3214858; R-HSA-5689880; R-HSA-8939236; R-HSA-3214815; R-HSA-977225; R-HSA-9843940; R-HSA-606279; R-HSA-9764725; R-HSA-5250924; R-HSA-201722; R-HSA-2559580; R-…	HCMV Late Events; HCMV Early Events; Transcriptional regulation by small RNAs; Chromatin modifications during the maternal to zygotic transition (MZT); UCH proteinases; HATs acetylate histones; Meiotic synapsis; Inhibition of DNA recombination at telomere; Recognition and association of DNA glycosylase with site containing an affected purine; Recognition and association of DNA glycosylase with si…
Q1ED39	Lysine-rich nucleolar protein 1 OS=Homo sapiens OX=9606 GN=KNOP1 PE=1 SV=1	45	18	458	51.6	9.86	35.71	27.71		20	12		17	11			nucleus		Pf15477	[GO:0005730]; GO:0043232; GO:0031981; GO:0043228; GO:0043229; GO:0070013; GO:0005634; GO:0043226; GO:0005622; GO:0043233; GO:0043231; GO:0110165; GO:0031974; GO:0043227; GO:0005575	400506	ENSG00000103550	KNOP1	hsa:400506; O43328; Q1ED39; Q5FWF3
Q86U86	Protein polybromo-1 OS=Homo sapiens OX=9606 GN=PBRM1 PE=1 SV=1	21	32	1689	192.8	6.89	51.68	36.77		28	24		27	22		cell cycle OR cell proliferation;cell organization and biogenesis;RNA metabolism OR transcription;other metabolic processes;other biological processes	nucleus;other cell component	nucleic acid binding activity;other molecular function	Pf00439, Pf00505, Pf01426	[GO:0000228]; GO:0005694; GO:0031981; GO:0043232; GO:0070013; GO:0005634; GO:0043228; GO:0043229; GO:0043233; GO:0043231; GO:0043226; GO:0005622; GO:0031974; GO:0043227; GO:0110165; GO:0005575 [GO:0000278]; GO:0007049; GO:0009987; GO:0008150 [GO:0000776]; GO:0043232; GO:0099080; GO:0000779; GO:0043228; GO:0043229; GO:0110165; GO:0000775; GO:0000793; GO:0043226; GO:0005622; GO:0005575; GO:0098687;…	55193	ENSG00000163939	PBRM1	A1L381; A1L382; A4FUJ7; hsa:55193; Q1RMD1; Q1RMD2; Q86U86; Q96MS2; Q9H2T3; Q9H2T4; Q9H2T5; Q9H301; Q9H314	WP4018	Clear cell renal cell carcinoma pathways	R-HSA-8939243; R-HSA-3214858; R-HSA-9933939	RUNX1 interacts with co-factors whose precise effect on RUNX1 targets is not known; RMTs methylate histone arginines; Formation of the polybromo-BAF (pBAF) complex
P34897	Serine hydroxymethyltransferase, mitochondrial OS=Homo sapiens OX=9606 GN=SHMT2 PE=1 SV=3	58	24	504	56	8.53	40.82	43.47	8.38	22	21	6	19	19	5	cell organization and biogenesis;protein metabolism;other metabolic processes;stress response;other biological processes	other membranes;cytoskeleton;mitochondrion;nucleus;other cell component	other molecular function	Pf00464	[GO:0002082]; GO:1903715; GO:0043457; GO:0043467; GO:0019222; GO:0050794; GO:0050789; GO:0065007; GO:0008150 [GO:0003682]; GO:0005488; GO:0003674 [GO:0004372]; GO:0016742; GO:0016741; GO:0016740; GO:0003824; GO:0003674 [GO:0005634]; GO:0043231; GO:0043227; GO:0043229; GO:0043226; GO:0005622; GO:0110165; GO:0005575 [GO:0005737]; GO:0110165; GO:0005622; GO:0005575 [GO:0005739]; GO:0043231; GO:00057…	6472	ENSG00000182199	SHMT2	B7Z9F1; E7EQ19; E7EU43; hsa:6472; O00740; P34897; Q8N1A5	WP1495; WP1533; WP176; WP241; WP2525; WP4018; WP4290; WP5083; WP5355	Glycine metabolism; Vitamin B12 metabolism; Folate metabolism; One-carbon metabolism; Trans-sulfuration, one-carbon metabolism and related pathways; Clear cell renal cell carcinoma pathways; Metabolic reprogramming in colon cancer; Neuroinflammation and glutamatergic signaling; Metabolic epileptic disorders	R-HSA-9837999; R-HSA-9013408; R-HSA-196757	Mitochondrial protein degradation; RHOG GTPase cycle; Metabolism of folate and pterines
P08779	Keratin, type I cytoskeletal 16 OS=Homo sapiens OX=9606 GN=KRT16 PE=1 SV=4	46	9	473	51.2	5.05	41.89	47.32	53.44	20	28	26	15	20	20	cell organization and biogenesis;stress response;other biological processes	plasma membrane;cytosol;cytoskeleton	cytoskeletal activity	Pf00038	[GO:0001533]; GO:0005886; GO:0016020; GO:0071944; GO:0110165; GO:0005575 [GO:0002009]; GO:0048729; GO:0060429; GO:0009653; GO:0009888; GO:0032502; GO:0048856; GO:0008150 [GO:0005200]; GO:0005198; GO:0007010; GO:0003674; GO:0006996; GO:0016043; GO:0071840; GO:0009987; GO:0008150 [GO:0005829]; GO:0110165; GO:0005737; GO:0005575; GO:0005622 [GO:0005856]; GO:0043232; GO:0043228; GO:0043229; GO:004322…	3868	ENSG00000186832	KRT16	A8K488; hsa:3868; P08779; P30654; Q16402; Q9UBG8	WP2877	Vitamin D receptor pathway	R-HSA-6809371	Formation of the cornified envelope
Q92804	TATA-binding protein-associated factor 2N OS=Homo sapiens OX=9606 GN=TAF15 PE=1 SV=1	39	11	592	61.8	8.02	41.68	67.84	80.95	17	20	28	11	10	13	RNA metabolism OR transcription;other metabolic processes;other biological processes	nucleus;other cell component	nucleic acid binding activity;other molecular function	Pf00076	[GO:0003677]; GO:0003676; GO:0005488; GO:0003674 [GO:0003712]; GO:0030674; GO:0140110; GO:0060090; GO:0003674 [GO:0003723]; GO:0003676; GO:0005488; GO:0003674 [GO:0003730]; GO:0003729; GO:0003723; GO:0003676; GO:0005488; GO:0003674 [GO:0005634]; GO:0043231; GO:0043227; GO:0043229; GO:0043226; GO:0005622; GO:0110165; GO:0005575 [GO:0005654]; GO:0110165; GO:0031981; GO:0005575; GO:0070013; GO:00056…	8148	ENSG00000270647; ENSG00000276833	TAF15	B2R837; hsa:8148; Q86X94; Q92751; Q92804	WP5287	17q12 copy number variation syndrome	R-HSA-6804756; R-HSA-674695; R-HSA-167161; R-HSA-167162; R-HSA-73776; R-HSA-73779; R-HSA-75953	Regulation of TP53 Activity through Phosphorylation; RNA Polymerase II Pre-transcription Events; HIV Transcription Initiation; RNA Polymerase II HIV Promoter Escape; RNA Polymerase II Promoter Escape; RNA Polymerase II Transcription Pre-Initiation And Promoter Opening; RNA Polymerase II Transcription Initiation
Q14151	Scaffold attachment factor B2 OS=Homo sapiens OX=9606 GN=SAFB2 PE=1 SV=1	31	14	953	107.4	6.16	54.22	25.5	6.55	27	18	4	25	18	4	developmental processes;other biological processes	nucleus;other cell component	nucleic acid binding activity;other molecular function	Pf00076, Pf02037	[GO:0005634]; GO:0043231; GO:0043227; GO:0043229; GO:0043226; GO:0005622; GO:0110165; GO:0005575 [GO:0005654]; GO:0110165; GO:0031981; GO:0005575; GO:0070013; GO:0005634; GO:0043233; GO:0043229; GO:0043231; GO:0031974; GO:0043226; GO:0005622; GO:0043227 [GO:0005737]; GO:0110165; GO:0005622; GO:0005575 [GO:0006357]; GO:0006355; GO:0010468; GO:2001141; GO:0010556; GO:0051252; GO:0009889; GO:0060255…	9667	ENSG00000130254	SAFB2	B4DKG3; hsa:9667; Q14151; Q8TB13
Q9NXF1	Testis-expressed protein 10 OS=Homo sapiens OX=9606 GN=TEX10 PE=1 SV=2	29	21	929	105.6	9.36	59.73	35.5	8.1	26	18	4	20	15	4		mitochondrion;nucleus		Pf12333, Pf25781	[GO:0005634]; GO:0043231; GO:0043227; GO:0043229; GO:0043226; GO:0005622; GO:0110165; GO:0005575 [GO:0005654]; GO:0110165; GO:0031981; GO:0005575; GO:0070013; GO:0005634; GO:0043233; GO:0043229; GO:0043231; GO:0031974; GO:0043226; GO:0005622; GO:0043227 [GO:0005730]; GO:0043232; GO:0031981; GO:0043228; GO:0043229; GO:0070013; GO:0005634; GO:0043226; GO:0005622; GO:0043233; GO:0043231; GO:0110165;…	54881	ENSG00000136891	TEX10	B4DYV2; hsa:54881; Q5T722; Q5T723; Q8NCN8; Q8TDY0; Q9NXF1			R-HSA-6791226	Major pathway of rRNA processing in the nucleolus and cytosol
P11586	C-1-tetrahydrofolate synthase, cytoplasmic OS=Homo sapiens OX=9606 GN=MTHFD1 PE=1 SV=4	27	24	935	101.5	7.3	20.96	53.13	5.49	13	28	3	11	23	3	other metabolic processes;developmental processes;other biological processes	cytosol;mitochondrion	other molecular function	Pf00763, Pf01268, Pf02882	[GO:0001780]; GO:0001776; GO:0002262; GO:0002376; GO:0048872; GO:0008150; GO:0048871; GO:0032501; GO:0042592 [GO:0001843]; GO:0060606; GO:0014020; GO:0035148; GO:0001838; GO:0001841; GO:0048646; GO:0035239; GO:0072175; GO:0016331; GO:0021915; GO:0032502; GO:0009653; GO:0035295; GO:0060562; GO:0002009; GO:0048598; GO:0060429; GO:0007399; GO:0043009; GO:0008150; GO:0048856; GO:0007275; GO:0048729; …	4522	ENSG00000100714	MTHFD1	A0A024R652; A0A384N5Y3; B2R5Y2; G3V2B8; hsa:4522; P11586; Q86VC9; Q9BVP5	WP176; WP241; WP2525; WP4673; WP5150	Folate metabolism; One-carbon metabolism; Trans-sulfuration, one-carbon metabolism and related pathways; Male infertility; Spina bifida	R-HSA-196757	Metabolism of folate and pterines
P15880	40S ribosomal protein S2 OS=Homo sapiens OX=9606 GN=RPS2 PE=1 SV=2	59	18	293	31.3	10.24	42.76	61.8	58.35	22	29	26	15	17	16	protein metabolism;other metabolic processes;other biological processes	cytosol;translational apparatus;nucleus;other cell component	nucleic acid binding activity;other molecular function	Pf00333, Pf03719	[GO:0002181]; GO:0006412; GO:0009059; GO:0019538; GO:0010467; GO:0009058; GO:0043170; GO:0044238; GO:0008152; GO:0009987; GO:0008150 [GO:0003729]; GO:0003723; GO:0003676; GO:0005488; GO:0003674 [GO:0003735]; GO:0005198; GO:0003674 [GO:0005654]; GO:0110165; GO:0031981; GO:0005575; GO:0070013; GO:0005634; GO:0043233; GO:0043229; GO:0043231; GO:0031974; GO:0043226; GO:0005622; GO:0043227 [GO:0005737…	6187	ENSG00000140988; ENSG00000291931	RPS2	B2R5G0; D3DU82; hsa:6187; P15880; Q3MIB1	WP477	Cytoplasmic ribosomal proteins	R-HSA-9010553; R-HSA-8876725; R-HSA-156902; R-HSA-156827; R-HSA-72649; R-HSA-72689; R-HSA-72695; R-HSA-72702; R-HSA-72706; R-HSA-6791226; R-HSA-6790901; R-HSA-3214858; R-HSA-9754678; R-HSA-975957; R-HSA-1799339; R-HSA-192823; R-HSA-9633012; R-HSA-2408557; R-HSA-72764; R-HSA-975956; R-HSA-9735869	Regulation of expression of SLITs and ROBOs; Protein methylation; Peptide chain elongation; L13a-mediated translational silencing of Ceruloplasmin expression; Translation initiation complex formation; Formation of a pool of free 40S subunits; Formation of the ternary complex, and subsequently, the 43S complex; Ribosomal scanning and start codon recognition; GTP hydrolysis and joining of the 60S r…
O43159	Ribosomal RNA-processing protein 8 OS=Homo sapiens OX=9606 GN=RRP8 PE=1 SV=2	45	19	456	50.7	9.42	40.31	35.5	2.64	20	15	2	17	12	2	cell organization and biogenesis;RNA metabolism OR transcription;other metabolic processes;stress response;signal transduction;other biological processes	plasma membrane;other membranes;cytosol;nucleus;other cell component	other molecular function	Pf05148	[GO:0000183]; GO:0140718; GO:1990700; GO:0031507; GO:0006325; GO:0007000; GO:0045814; GO:0016043; GO:0006997; GO:0010629; GO:0040029; GO:0071840; GO:0006996; GO:0010468; GO:0010558; GO:0006338; GO:0009987; GO:0010556; GO:0009890; GO:0010605; GO:0008150; GO:0009889; GO:0060255; GO:0009892; GO:0019222; GO:0048523; GO:0050794; GO:0048519; GO:0050789; GO:0065007 [GO:0005654]; GO:0110165; GO:0031981; …	23378	ENSG00000132275	RRP8	hsa:23378; O43159; Q7KZ78; Q9BVM6	WP2004	miR-targeted genes in lymphocytes	R-HSA-427359	SIRT1 negatively regulates rRNA expression
P62269	40S ribosomal protein S18 OS=Homo sapiens OX=9606 GN=RPS18 PE=1 SV=3	63	23	152	17.7	10.99	52.34	79.95	41.36	27	33	20	18	21	15	protein metabolism;other metabolic processes	cytosol;translational apparatus;nucleus;other cell component	nucleic acid binding activity;other molecular function	Pf00416	[GO:0002181]; GO:0006412; GO:0009059; GO:0019538; GO:0010467; GO:0009058; GO:0043170; GO:0044238; GO:0008152; GO:0009987; GO:0008150 [GO:0003735]; GO:0005198; GO:0003674 [GO:0005634]; GO:0043231; GO:0043227; GO:0043229; GO:0043226; GO:0005622; GO:0110165; GO:0005575 [GO:0005654]; GO:0110165; GO:0031981; GO:0005575; GO:0070013; GO:0005634; GO:0043233; GO:0043229; GO:0043231; GO:0031974; GO:0043226…	6222	ENSG00000096150; ENSG00000223367; ENSG00000226225; ENSG00000231500; ENSG00000235650	RPS18	hsa:6222; P25232; P62269; Q5SUJ3; Q6IPF8	WP477	Cytoplasmic ribosomal proteins	R-HSA-156827; R-HSA-72649; R-HSA-72689; R-HSA-72695; R-HSA-72702; R-HSA-72706; R-HSA-9010553; R-HSA-6791226; R-HSA-975957; R-HSA-1799339; R-HSA-192823; R-HSA-9633012; R-HSA-156902; R-HSA-2408557; R-HSA-72764; R-HSA-975956; R-HSA-9754678; R-HSA-9735869	L13a-mediated translational silencing of Ceruloplasmin expression; Translation initiation complex formation; Formation of a pool of free 40S subunits; Formation of the ternary complex, and subsequently, the 43S complex; Ribosomal scanning and start codon recognition; GTP hydrolysis and joining of the 60S ribosomal subunit; Regulation of expression of SLITs and ROBOs; Major pathway of rRNA process…
P06576	ATP synthase subunit beta, mitochondrial OS=Homo sapiens OX=9606 GN=ATP5F1B PE=1 SV=3	49	18	529	56.5	5.4	50.98	47.3	16.62	22	24	7	14	17	7	other metabolic processes;transport;developmental processes;other biological processes	plasma membrane;other membranes;mitochondrion;other cell component	signal transduction activity or receptor binding;transporter activity;other molecular function	Pf00006, Pf02874, Pf22919	[GO:0001525]; GO:0048646; GO:0048514; GO:0032502; GO:0009653; GO:0035239; GO:0001568; GO:0008150; GO:0048856; GO:0035295; GO:0001944; GO:0007275; GO:0048731; GO:0072359; GO:0032501 [GO:0005524]; GO:0032559; GO:0035639; GO:0030554; GO:0032555; GO:0043168; GO:1901265; GO:1901363; GO:0017076; GO:0032553; GO:0043167; GO:0005488; GO:0036094; GO:0000166; GO:0097367; GO:0003674 [GO:0005739]; GO:0043231;…	506	ENSG00000110955	ATP5F1B	A8K4X0; hsa:506; P06576; Q14283	WP111; WP4932; WP623	Electron transport chain: OXPHOS system in mitochondria; 7q11.23 copy number variation syndrome; Oxidative phosphorylation	R-HSA-2151201; R-HSA-1268020; R-HSA-9837999; R-HSA-8949613; R-HSA-163210	Transcriptional activation of mitochondrial biogenesis; Mitochondrial protein import; Mitochondrial protein degradation; Cristae formation; Formation of ATP by chemiosmotic coupling
P60842	Eukaryotic initiation factor 4A-I OS=Homo sapiens OX=9606 GN=EIF4A1 PE=1 SV=1	49	18	406	46.1	5.48	17.39	58.76	23.12	8	28	10	8	19	9	protein metabolism;other metabolic processes;other biological processes	plasma membrane;other membranes;cytosol;translational apparatus;nucleus;other cell component	nucleic acid binding activity;other molecular function	Pf00270, Pf00271	[GO:0000339]; GO:0003723; GO:0003676; GO:0005488; GO:0003674 [GO:0002183]; GO:0006413; GO:0002181; GO:0008152; GO:0006412; GO:0009987; GO:0009059; GO:0019538; GO:0010467; GO:0008150; GO:0009058; GO:0043170; GO:0044238 [GO:0003724]; GO:0004386; GO:0008186; GO:0140098; GO:0120545; GO:0140640; GO:0140657; GO:0120543; GO:0003824; GO:0003674; GO:0016853 [GO:0003725]; GO:0003723; GO:0003676; GO:0005488…	1973	ENSG00000161960	EIF4A1	B2R6L8; D3DTP9; hsa:1973; J3QLC4; P04765; P60842; Q5U018; Q61516	WP107; WP4549; WP4566; WP585	Translation factors; Fragile X syndrome; Translation inhibitors in chronically activated PDGFRA cells; Interferon type I signaling	R-HSA-156827; R-HSA-72649; R-HSA-72702; R-HSA-72706; R-HSA-429947; R-HSA-9820841; R-HSA-1169408; R-HSA-9820865	L13a-mediated translational silencing of Ceruloplasmin expression; Translation initiation complex formation; Ribosomal scanning and start codon recognition; GTP hydrolysis and joining of the 60S ribosomal subunit; Deadenylation of mRNA; M-decay: degradation of maternal mRNAs by maternally stored factors; ISG15 antiviral mechanism; Z-decay: degradation of maternal mRNAs by zygotically expressed fa…
Q9HCE1	Helicase MOV-10 OS=Homo sapiens OX=9606 GN=MOV10 PE=1 SV=2	36	31	1003	113.6	8.82	20.8	38.93	49.85	16	29	27	15	24	25	cell organization and biogenesis;stress response;other biological processes	cytosol;nucleus;other cell component	nucleic acid binding activity;other molecular function	Pf13086, Pf13087, Pf21632, Pf21633, Pf21634, Pf21635	[GO:0000932]; GO:0036464; GO:0035770; GO:0005737; GO:0043232; GO:0099080; GO:0110165; GO:0005622; GO:0043228; GO:0043229; GO:0005575; GO:0043226 [GO:0003723]; GO:0003676; GO:0005488; GO:0003674 [GO:0005524]; GO:0032559; GO:0035639; GO:0030554; GO:0032555; GO:0043168; GO:1901265; GO:1901363; GO:0017076; GO:0032553; GO:0043167; GO:0005488; GO:0036094; GO:0000166; GO:0097367; GO:0003674 [GO:0005634]…	4343	ENSG00000155363	MOV10	hsa:4343; Q5JR03; Q8TEF0; Q9BSY3; Q9BUJ9; Q9HCE1	WP2004; WP2005; WP2006; WP3888; WP5115	miR-targeted genes in lymphocytes; miR-targeted genes in muscle cell; miR-targeted genes in squamous cell; VEGFA-VEGFR2 signaling; Network map of SARS-CoV-2 signaling	R-HSA-5628897; R-HSA-5687128; R-HSA-2559580; R-HSA-9018519; R-HSA-1912408; R-HSA-8936459; R-HSA-9725371; R-HSA-2559585; R-HSA-8853884; R-HSA-4086398; R-HSA-9022692; R-HSA-9029569; R-HSA-9824594; R-HSA-9764562; R-HSA-9839394; R-HSA-8934593; R-HSA-9759811; R-HSA-9768778; R-HSA-8948700	TP53 Regulates Metabolic Genes; MAPK6/MAPK4 signaling; Oxidative Stress Induced Senescence; Estrogen-dependent gene expression; Pre-NOTCH Transcription and Translation; RUNX1 regulates genes involved in megakaryocyte differentiation and platelet function; Nuclear events stimulated by ALK signaling in cancer; Oncogene Induced Senescence; Transcriptional Regulation by VENTX; Ca2+ pathway; Regulatio…
Q9BSC4	Nucleolar protein 10 OS=Homo sapiens OX=9606 GN=NOL10 PE=1 SV=1	46	27	688	80.3	8.46	43.31	35.14	3.77	28	20	2	24	18	2	RNA metabolism OR transcription;other metabolic processes	nucleus;other cell component		Pf08159, Pf23097	[GO:0000462]; GO:0030490; GO:0006364; GO:0042274; GO:0006396; GO:0016072; GO:0042254; GO:0022613; GO:0044238; GO:0010467; GO:0032774; GO:0016070; GO:0044085; GO:0008152; GO:0009059; GO:0141187; GO:0090304; GO:0071840; GO:0009987; GO:0009058; GO:0043170; GO:0034654; GO:0006139; GO:0008150 [GO:0005730]; GO:0043232; GO:0031981; GO:0043228; GO:0043229; GO:0070013; GO:0005634; GO:0043226; GO:0005622; …	79954	ENSG00000115761	NOL10	A8K3R5; B4DLV0; hsa:79954; Q53RC9; Q96TA5; Q9BSC4; Q9H7Y7; Q9H855
Q6PKG0	La-related protein 1 OS=Homo sapiens OX=9606 GN=LARP1 PE=1 SV=2	39	33	1096	123.4	8.82	22.22	34.55	44.97	12	24	27	12	21	25	cell cycle OR cell proliferation;protein metabolism;other metabolic processes;stress response;signal transduction;other biological processes	cytosol;other cell component	translation activity;nucleic acid binding activity;other molecular function	Pf05383, Pf21071	[GO:0000339]; GO:0003723; GO:0003676; GO:0005488; GO:0003674 [GO:0000340]; GO:0000339; GO:0003723; GO:0003676; GO:0005488; GO:0003674 [GO:0003730]; GO:0003729; GO:0003723; GO:0003676; GO:0005488; GO:0003674 [GO:0005737]; GO:0110165; GO:0005622; GO:0005575 [GO:0005829]; GO:0110165; GO:0005737; GO:0005575; GO:0005622 [GO:0006413]; GO:0008152; GO:0006412; GO:0009987; GO:0009059; GO:0019538; GO:00104…	23367	ENSG00000155506	LARP1	hsa:23367; O94836; Q6PKG0; Q8N4M2; Q8NB73; Q9UFD7	WP4936; WP5039; WP5115	Perturbations to host-cell autophagy, induced by SARS-CoV-2 proteins; SARS-CoV-2 innate immunity evasion and cell-specific immune response; Network map of SARS-CoV-2 signaling	R-HSA-9705671	SARS-CoV-2 activates/modulates innate and adaptive immune responses
Q15393	Splicing factor 3B subunit 3 OS=Homo sapiens OX=9606 GN=SF3B3 PE=1 SV=4	23	23	1217	135.5	5.26	32.97	32.81	22.63	20	23	13	16	19	12	cell organization and biogenesis;RNA metabolism OR transcription;other metabolic processes;other biological processes	nucleus;other cell component	nucleic acid binding activity;other molecular function	Pf03178, Pf10433, Pf23726	[GO:0000124]; GO:0070461; GO:1905368; GO:0000123; GO:1902494; GO:0031248; GO:0000785; GO:0032991; GO:0140535; GO:1902493; GO:0110165; GO:0005694; GO:0005575; GO:1990234; GO:0043232; GO:0043228; GO:0043229; GO:0043226; GO:0005622 [GO:0000375]; GO:0008380; GO:0006396; GO:0044238; GO:0010467; GO:0032774; GO:0008152; GO:0009059; GO:0016070; GO:0141187; GO:0009987; GO:0009058; GO:0043170; GO:0090304; …	23450	ENSG00000189091	SF3B3	hsa:23450; Q15393; Q6NTI8; Q96GC0; Q9BPY2; Q9UFX7; Q9UJ29	WP411; WP5546	mRNA processing; 22q11.2 distal CNV	R-HSA-72163; R-HSA-72165	mRNA Splicing - Major Pathway; mRNA Splicing - Minor Pathway
O43818	U3 small nucleolar RNA-interacting protein 2 OS=Homo sapiens OX=9606 GN=RRP9 PE=1 SV=1	48	19	475	51.8	7.85	55.37	49.53	5.05	26	22	6	17	19	6	RNA metabolism OR transcription;other metabolic processes;other biological processes	nucleus;other cell component	nucleic acid binding activity	Pf00400	[GO:0005654]; GO:0110165; GO:0031981; GO:0005575; GO:0070013; GO:0005634; GO:0043233; GO:0043229; GO:0043231; GO:0031974; GO:0043226; GO:0005622; GO:0043227 [GO:0005730]; GO:0043232; GO:0031981; GO:0043228; GO:0043229; GO:0070013; GO:0005634; GO:0043226; GO:0005622; GO:0043233; GO:0043231; GO:0110165; GO:0031974; GO:0043227; GO:0005575 [GO:0006364]; GO:0006396; GO:0016072; GO:0042254; GO:0044238;…	9136	ENSG00000114767	RRP9	B2R996; hsa:9136; O43818; Q8IZ30			R-HSA-6791226; R-HSA-6790901	Major pathway of rRNA processing in the nucleolus and cytosol; rRNA modification in the nucleus and cytosol
Q9Y3T9	Nucleolar complex protein 2 homolog OS=Homo sapiens OX=9606 GN=NOC2L PE=1 SV=4	24	19	749	84.9	5.62	54.92	42.56	12.84	31	20	6	19	13	5	cell organization and biogenesis;RNA metabolism OR transcription;other metabolic processes;other biological processes	cytosol;nucleus;other cell component	other molecular function	Pf03715	[GO:0000122]; GO:0006357; GO:0045892; GO:0006355; GO:1902679; GO:0010468; GO:2001141; GO:0010558; GO:0051253; GO:0010556; GO:0051252; GO:0009890; GO:0010605; GO:0045934; GO:0009889; GO:0060255; GO:0019219; GO:0009892; GO:0019222; GO:0080090; GO:0048523; GO:0050794; GO:0048519; GO:0050789; GO:0065007; GO:0008150 [GO:0002903]; GO:0002902; GO:0070229; GO:0070228; GO:2000107; GO:2000106; GO:0043066; …	26155	ENSG00000188976	NOC2L	hsa:26155; Q5SVA3; Q9BTN6; Q9Y3T9	WP5345	1p36 copy number variation syndrome	R-HSA-6804756	Regulation of TP53 Activity through Phosphorylation
Q9Y3A2	Probable U3 small nucleolar RNA-associated protein 11 OS=Homo sapiens OX=9606 GN=UTP11 PE=1 SV=2	50	22	253	30.4	10.15	49.67	41.2	2.84	21	22	3	17	21	3	RNA metabolism OR transcription;other metabolic processes;developmental processes;other biological processes	non-structural extracellular;cytosol;nucleus;other cell component		Pf03998	[GO:0005615]; GO:0110165; GO:0005576; GO:0005575 [GO:0005654]; GO:0110165; GO:0031981; GO:0005575; GO:0070013; GO:0005634; GO:0043233; GO:0043229; GO:0043231; GO:0031974; GO:0043226; GO:0005622; GO:0043227 [GO:0005730]; GO:0043232; GO:0031981; GO:0043228; GO:0043229; GO:0070013; GO:0005634; GO:0043226; GO:0005622; GO:0043233; GO:0043231; GO:0110165; GO:0031974; GO:0043227; GO:0005575 [GO:0005737]…	51118	ENSG00000183520	UTP11	A8K785; B4DJC6; D3DPT7; hsa:51118; Q5VT93; Q9BS98; Q9NS31; Q9Y3A2			R-HSA-6791226; R-HSA-6790901	Major pathway of rRNA processing in the nucleolus and cytosol; rRNA modification in the nucleus and cytosol
P14625	Endoplasmin OS=Homo sapiens OX=9606 GN=HSP90B1 PE=1 SV=1	33	22	803	92.4	4.84	21.25	46.96	13.38	15	26	7	14	24	7	cell organization and biogenesis;protein metabolism;other metabolic processes;stress response;transport;other biological processes	non-structural extracellular;plasma membrane;other membranes;cytosol;ER/Golgi;other cell component	signal transduction activity or receptor binding;enzyme regulator activity;nucleic acid binding activity;other molecular function	Pf00183, Pf13589	[GO:0001666]; GO:0006950; GO:0036293; GO:0050896; GO:0070482; GO:0008150; GO:0009628 [GO:0003723]; GO:0003676; GO:0005488; GO:0003674 [GO:0004864]; GO:0019212; GO:0019888; GO:0004857; GO:0019208; GO:0030234; GO:0140678; GO:0098772; GO:0003674 [GO:0005509]; GO:0046872; GO:0043169; GO:0043167; GO:0036094; GO:0005488; GO:0003674 [GO:0005524]; GO:0032559; GO:0035639; GO:0030554; GO:0032555; GO:004316…	7184	ENSG00000166598	HSP90B1	hsa:7184; P14625; Q96A97	WP3613; WP3932; WP3995; WP4172; WP5465; WP5546; WP706	Photodynamic therapy-induced unfolded protein response; Focal adhesion: PI3K-Akt-mTOR-signaling; Prion disease pathway; PI3K-Akt signaling; Fanconi anemia; 22q11.2 distal CNV; Sudden infant death syndrome (SIDS) susceptibility pathways	R-HSA-6785807; R-HSA-381426; R-HSA-8957275; R-HSA-1679131; R-HSA-3000480; R-HSA-381183	Interleukin-4 and Interleukin-13 signaling; Regulation of Insulin-like Growth Factor (IGF) transport and uptake by Insulin-like Growth Factor Binding Proteins (IGFBPs); Post-translational protein phosphorylation; Trafficking and processing of endosomal TLR; Scavenging by Class A Receptors; ATF6 (ATF6-alpha) activates chaperone genes
Q8WYP5	Protein ELYS OS=Homo sapiens OX=9606 GN=AHCTF1 PE=1 SV=3	13	23	2266	252.3	6.6	37.22	37.76		18	19		18	18		cell organization and biogenesis;transport;other biological processes	other membranes;cytosol;nucleus;other cell component	nucleic acid binding activity	Pf13934, Pf16687	[GO:0000776]; GO:0043232; GO:0099080; GO:0000779; GO:0043228; GO:0043229; GO:0110165; GO:0000775; GO:0000793; GO:0043226; GO:0005622; GO:0005575; GO:0098687; GO:0005694 [GO:0000785]; GO:0110165; GO:0005694; GO:0005575; GO:0043232; GO:0043228; GO:0043229; GO:0043226; GO:0005622 [GO:0003677]; GO:0003676; GO:0005488; GO:0003674 [GO:0005634]; GO:0043231; GO:0043227; GO:0043229; GO:0043226; GO:0005622…	25909	ENSG00000153207	AHCTF1	A6NGM0; A8MSG9; A8MZ86; hsa:25909; Q7Z4E3; Q8IZA4; Q8WYP5; Q96EH9; Q9Y4Q6	WP2363	Gastric cancer network 2	R-HSA-2467813; R-HSA-2500257; R-HSA-5663220; R-HSA-9648025; R-HSA-141444; R-HSA-9615933	Separation of Sister Chromatids; Resolution of Sister Chromatid Cohesion; RHO GTPases Activate Formins; EML4 and NUDC in mitotic spindle formation; Amplification of signal from unattached kinetochores via a MAD2 inhibitory signal; Postmitotic nuclear pore complex (NPC) reformation
Q6UB35	Monofunctional C1-tetrahydrofolate synthase, mitochondrial OS=Homo sapiens OX=9606 GN=MTHFD1L PE=1 SV=1	30	23	978	105.7	8.06	48.36	41.04	1.93	21	24	3	17	23	3	other metabolic processes;developmental processes	cytosol;mitochondrion	other molecular function	Pf00763, Pf01268, Pf02882	[GO:0001843]; GO:0060606; GO:0014020; GO:0035148; GO:0001838; GO:0001841; GO:0048646; GO:0035239; GO:0072175; GO:0016331; GO:0021915; GO:0032502; GO:0009653; GO:0035295; GO:0060562; GO:0002009; GO:0048598; GO:0060429; GO:0007399; GO:0043009; GO:0008150; GO:0048856; GO:0007275; GO:0048729; GO:0009790; GO:0009888; GO:0048731; GO:0009792; GO:0032501 [GO:0004329]; GO:0016879; GO:0016874; GO:0003824; …	25902	ENSG00000120254	MTHFD1L	hsa:25902; Q2TBF3; Q6UB35; Q8WVW0; Q96HG8; Q9H789; Q9UFU8	WP241; WP2525	One-carbon metabolism; Trans-sulfuration, one-carbon metabolism and related pathways	R-HSA-196757	Metabolism of folate and pterines
Q9UKM9	RNA-binding protein Raly OS=Homo sapiens OX=9606 GN=RALY PE=1 SV=1	68	19	306	32.4	9.17	43.54	52.9	37.61	17	22	17	14	18	14	RNA metabolism OR transcription;other metabolic processes;other biological processes	nucleus	other molecular function	Pf00076	[GO:0000122]; GO:0006357; GO:0045892; GO:0006355; GO:1902679; GO:0010468; GO:2001141; GO:0010558; GO:0051253; GO:0010556; GO:0051252; GO:0009890; GO:0010605; GO:0045934; GO:0009889; GO:0060255; GO:0019219; GO:0009892; GO:0019222; GO:0080090; GO:0048523; GO:0050794; GO:0048519; GO:0050789; GO:0065007; GO:0008150 [GO:0000398]; GO:0000377; GO:0006397; GO:0000375; GO:0006396; GO:0016071; GO:0008380; …	22913	ENSG00000125970	RALY	hsa:22913; Q14621; Q2M365; Q5QPL8; Q9BQX6; Q9UJE3; Q9UKM9
P27694	Replication protein A 70 kDa DNA-binding subunit OS=Homo sapiens OX=9606 GN=RPA1 PE=1 SV=2	39	17	616	68.1	7.21	43.23	35.49	3.16	20	19	3	17	14	3	cell cycle OR cell proliferation;cell organization and biogenesis;DNA metabolism;other metabolic processes;stress response;developmental processes;other biological processes	nucleus;other cell component	nucleic acid binding activity;other molecular function	Pf01336, Pf04057, Pf08646, Pf16900	[GO:0000723]; GO:0006259; GO:0032200; GO:0090304; GO:0051276; GO:0006139; GO:0043170; GO:0006996; GO:0044238; GO:0008152; GO:0016043; GO:0009987; GO:0071840; GO:0008150 [GO:0000724]; GO:0000725; GO:0006302; GO:0006281; GO:0006310; GO:0006259; GO:0006974; GO:0090304; GO:0033554; GO:0006139; GO:0043170; GO:0006950; GO:0051716; GO:0044238; GO:0008152; GO:0050896; GO:0009987; GO:0008150 [GO:0000800];…	6117	ENSG00000132383	RPA1	A8K0Y9; hsa:6117; P27694; Q59ES9	WP186; WP2446; WP45; WP466; WP4753; WP4946; WP5114; WP531	Homologous recombination; Retinoblastoma gene in cancer; G1 to S cell cycle control; DNA replication; Nucleotide excision repair; DNA repair pathways, full network; Nucleotide excision repair in xeroderma pigmentosum ; DNA mismatch repair	R-HSA-3108214; R-HSA-6783310; R-HSA-3371453; R-HSA-6804756; R-HSA-176187; R-HSA-68962; R-HSA-5693607; R-HSA-5693616; R-HSA-69473; R-HSA-5656169; R-HSA-5685942; R-HSA-912446; R-HSA-6782135; R-HSA-6782210; R-HSA-5685938; R-HSA-9709570; R-HSA-110312; R-HSA-5655862; R-HSA-5656121; R-HSA-3371511; R-HSA-5696395; R-HSA-110314; R-HSA-5651801; R-HSA-5696400; R-HSA-69166; R-HSA-110320; R-HSA-5696397; R-HSA…	SUMOylation of DNA damage response and repair proteins; Fanconi Anemia Pathway; Regulation of HSF1-mediated heat shock response; Regulation of TP53 Activity through Phosphorylation; Activation of ATR in response to replication stress; Activation of the pre-replicative complex; Processing of DNA double-strand break ends; Presynaptic phase of homologous DNA pairing and strand exchange; G2/M DNA dam…
P23396	40S ribosomal protein S3 OS=Homo sapiens OX=9606 GN=RPS3 PE=1 SV=2	81	27	243	26.7	9.66	53.98	85.36	35.26	32	39	17	22	24	13	cell cycle OR cell proliferation;cell organization and biogenesis;protein metabolism;DNA metabolism;other metabolic processes;stress response;other biological processes	plasma membrane;other membranes;cytosol;cytoskeleton;mitochondrion;ER/Golgi;translational apparatus;nucleus;other cell component	cytoskeletal activity;nucleic acid binding activity;other molecular function	Pf00189, Pf07650	[GO:0002181]; GO:0006412; GO:0009059; GO:0019538; GO:0010467; GO:0009058; GO:0043170; GO:0044238; GO:0008152; GO:0009987; GO:0008150 [GO:0003677]; GO:0003676; GO:0005488; GO:0003674 [GO:0003684]; GO:0003677; GO:0003676; GO:0005488; GO:0003674 [GO:0003723]; GO:0003676; GO:0005488; GO:0003674 [GO:0003729]; GO:0003723; GO:0003676; GO:0005488; GO:0003674 [GO:0003735]; GO:0005198; GO:0003674 [GO:00039…	6188	ENSG00000149273	RPS3	B2R7N5; hsa:6188; J3KN86; P23396; Q498B5; Q8NI95	WP477	Cytoplasmic ribosomal proteins	R-HSA-6791226; R-HSA-9010553; R-HSA-9633012; R-HSA-156827; R-HSA-72649; R-HSA-72689; R-HSA-72695; R-HSA-72702; R-HSA-72706; R-HSA-9754678; R-HSA-975957; R-HSA-1799339; R-HSA-192823; R-HSA-156902; R-HSA-2408557; R-HSA-72764; R-HSA-975956; R-HSA-9735869	Major pathway of rRNA processing in the nucleolus and cytosol; Regulation of expression of SLITs and ROBOs; Response of EIF2AK4 (GCN2) to amino acid deficiency; L13a-mediated translational silencing of Ceruloplasmin expression; Translation initiation complex formation; Formation of a pool of free 40S subunits; Formation of the ternary complex, and subsequently, the 43S complex; Ribosomal scanning…
Q9H0D6	5'-3' exoribonuclease 2 OS=Homo sapiens OX=9606 GN=XRN2 PE=1 SV=1	28	22	950	108.5	7.47	42.05	30.15	34.37	19	15	17	16	13	14	RNA metabolism OR transcription;other metabolic processes;developmental processes;other biological processes	nucleus;other cell component	nucleic acid binding activity;other molecular function	Pf03159, Pf17846	[GO:0000175]; GO:0008408; GO:0016896; GO:0004527; GO:0004532; GO:0004518; GO:0016788; GO:0004540; GO:0140640; GO:0016787; GO:0140098; GO:0003824; GO:0003674 [GO:0000956]; GO:0006402; GO:0006401; GO:0010629; GO:0016071; GO:0016070; GO:0141188; GO:0010468; GO:0010558; GO:0090304; GO:0009057; GO:0034655; GO:0010556; GO:0009890; GO:0010605; GO:0006139; GO:0043170; GO:0009056; GO:0009889; GO:0060255; …	22803	ENSG00000088930	XRN2	hsa:22803; Q3L8N4; Q6KGZ9; Q9BQL1; Q9H0D6; Q9NTW0; Q9NXS6; Q9UL53	WP411	mRNA processing	R-HSA-6791226; R-HSA-390471; R-HSA-9930044	Major pathway of rRNA processing in the nucleolus and cytosol; Association of TriC/CCT with target proteins during biosynthesis; Nuclear RNA decay
P51532	Transcription activator BRG1 OS=Homo sapiens OX=9606 GN=SMARCA4 PE=1 SV=2	16	21	1647	184.5	7.88	29.89	31.5	20.8	18	18	12	17	17	10	cell organization and biogenesis;RNA metabolism OR transcription;other metabolic processes;developmental processes;other biological processes	nucleus;other cell component	nucleic acid binding activity;other molecular function	Pf00176, Pf00271, Pf00439, Pf07529, Pf07533, Pf08880, Pf14619	[GO:0000122]; GO:0006357; GO:0045892; GO:0006355; GO:1902679; GO:0010468; GO:2001141; GO:0010558; GO:0051253; GO:0010556; GO:0051252; GO:0009890; GO:0010605; GO:0045934; GO:0009889; GO:0060255; GO:0019219; GO:0009892; GO:0019222; GO:0080090; GO:0048523; GO:0050794; GO:0048519; GO:0050789; GO:0065007; GO:0008150 [GO:0000776]; GO:0043232; GO:0099080; GO:0000779; GO:0043228; GO:0043229; GO:0110165; …	6597	ENSG00000127616	SMARCA4	B1A8Z4; B1A8Z5; B1A8Z6; B1A8Z7; E9PBR8; hsa:6597; O95052; P51532; Q9HBD3	WP2263; WP3527; WP3657; WP4204; WP4312; WP4321; WP5351; WP5465	Androgen receptor network in prostate cancer; Pre-implantation embryo; Hematopoietic stem cell gene regulation by GABP alpha/beta complex; Tumor suppressor activity of SMARCB1; Rett syndrome; Thermogenesis; Kleefstra syndrome; Fanconi anemia	R-HSA-9764725; R-HSA-9845323; R-HSA-201722; R-HSA-8939243; R-HSA-1266695; R-HSA-3214858; R-HSA-9824585; R-HSA-9933937; R-HSA-9933946; R-HSA-9934037; R-HSA-9933947; R-HSA-9933939; R-HSA-9619665	Negative Regulation of CDH1 Gene Transcription; Regulation of endogenous retroelements by Piwi-interacting RNAs (piRNAs); Formation of the beta-catenin:TCF transactivating complex; RUNX1 interacts with co-factors whose precise effect on RUNX1 targets is not known; Interleukin-7 signaling; RMTs methylate histone arginines; Regulation of MITF-M-dependent genes involved in pigmentation; Formation of…
Q9NY61	Protein AATF OS=Homo sapiens OX=9606 GN=AATF PE=1 SV=1	39	19	560	63.1	4.94	37.79	34.39	6.74	20	17	4	16	15	4	cell adhesion;developmental processes;other biological processes	nucleus;other cell component	other molecular function	Pf08164, Pf13339	[GO:0005634]; GO:0043231; GO:0043227; GO:0043229; GO:0043226; GO:0005622; GO:0110165; GO:0005575 [GO:0005654]; GO:0110165; GO:0031981; GO:0005575; GO:0070013; GO:0005634; GO:0043233; GO:0043229; GO:0043231; GO:0031974; GO:0043226; GO:0005622; GO:0043227 [GO:0005667]; GO:0032991; GO:0005575 [GO:0005730]; GO:0043232; GO:0031981; GO:0043228; GO:0043229; GO:0070013; GO:0005634; GO:0043226; GO:0005622…	26574	ENSG00000275700; ENSG00000276072	AATF	A6NCJ6; B3KQ26; hsa:26574; Q9NY61; Q9P0A4; Q9UNX5	WP5287	17q12 copy number variation syndrome	R-HSA-193648	NRAGE signals death through JNK
Q9NV06	DDB1- and CUL4-associated factor 13 OS=Homo sapiens OX=9606 GN=DCAF13 PE=1 SV=2	44	21	445	51.4	9.19	59.85	38.2	5.37	31	18	2	21	16	2	cell cycle OR cell proliferation;cell organization and biogenesis;protein metabolism;RNA metabolism OR transcription;other metabolic processes;other biological processes	cytosol;cytoskeleton;nucleus;other cell component	other molecular function	Pf00400, Pf04158	[GO:0000462]; GO:0030490; GO:0006364; GO:0042274; GO:0006396; GO:0016072; GO:0042254; GO:0022613; GO:0044238; GO:0010467; GO:0032774; GO:0016070; GO:0044085; GO:0008152; GO:0009059; GO:0141187; GO:0090304; GO:0071840; GO:0009987; GO:0009058; GO:0043170; GO:0034654; GO:0006139; GO:0008150 [GO:0001555]; GO:0003006; GO:0048588; GO:0048599; GO:0022414; GO:0032502; GO:0016049; GO:0048589; GO:0048468; …	25879	ENSG00000164934	DCAF13	hsa:25879; Q3MII9; Q8NCH8; Q8TC51; Q96JY7; Q9NV06; Q9NZX3			R-HSA-6791226; R-HSA-8951664; R-HSA-6790901	Major pathway of rRNA processing in the nucleolus and cytosol; Neddylation; rRNA modification in the nucleus and cytosol
Q5SSJ5	Heterochromatin protein 1-binding protein 3 OS=Homo sapiens OX=9606 GN=HP1BP3 PE=1 SV=1	31	24	553	61.2	9.67	55.54	34.03	0	30	23	1	22	19	1	cell organization and biogenesis;stress response;other biological processes	nucleus;other cell component	nucleic acid binding activity;other molecular function	Pf00538	[GO:0000786]; GO:0032993; GO:0000785; GO:0032991; GO:0110165; GO:0005694; GO:0005575; GO:0043232; GO:0043228; GO:0043229; GO:0043226; GO:0005622 [GO:0003677]; GO:0003676; GO:0005488; GO:0003674 [GO:0005634]; GO:0043231; GO:0043227; GO:0043229; GO:0043226; GO:0005622; GO:0110165; GO:0005575 [GO:0005694]; GO:0043232; GO:0043228; GO:0043229; GO:0043226; GO:0005622; GO:0110165; GO:0005575 [GO:0006334…	50809	ENSG00000127483	HP1BP3	A6NI71; A8K5D7; B3KMZ8; B4E210; hsa:50809; Q05BI0; Q5SSJ5; Q5SSJ6; Q5SWC6; Q6PIM9; Q8NDF0; Q9UHY0
Q9Y4W2	Ribosomal biogenesis protein LAS1L OS=Homo sapiens OX=9606 GN=LAS1L PE=1 SV=2	38	23	734	83	4.73	57.02	21.55	1.99	29	9	2	23	8	2	RNA metabolism OR transcription;other metabolic processes	cytosol;nucleus	other molecular function	Pf04031	[GO:0000460]; GO:0006364; GO:0006396; GO:0016072; GO:0042254; GO:0044238; GO:0010467; GO:0032774; GO:0016070; GO:0022613; GO:0008152; GO:0009059; GO:0141187; GO:0090304; GO:0044085; GO:0009987; GO:0009058; GO:0043170; GO:0034654; GO:0006139; GO:0071840; GO:0008150 [GO:0000470]; GO:0006364; GO:0042273; GO:0006396; GO:0016072; GO:0042254; GO:0022613; GO:0044238; GO:0010467; GO:0032774; GO:0016070; …	81887	ENSG00000001497	LAS1L	A9X410; hsa:81887; Q5JXQ0; Q8TEN5; Q9H9V5; Q9Y4W2			R-HSA-6791226	Major pathway of rRNA processing in the nucleolus and cytosol
Q8IUE6	Histone H2A type 2-B OS=Homo sapiens OX=9606 GN=H2AC21 PE=1 SV=3	50	3	130	14	10.89	117.05	64.25	18.69	60	34	7	14	11	4	cell organization and biogenesis	other cell component	nucleic acid binding activity;other molecular function	Pf00125, Pf16211	[GO:0000786]; GO:0032993; GO:0000785; GO:0032991; GO:0110165; GO:0005694; GO:0005575; GO:0043232; GO:0043228; GO:0043229; GO:0043226; GO:0005622 [GO:0003677]; GO:0003676; GO:0005488; GO:0003674 [GO:0030527]; GO:0005198; GO:0003674 [GO:0031507]; GO:0045814; GO:0010629; GO:0040029; GO:0010468; GO:0010558; GO:0006338; GO:0010556; GO:0009890; GO:0010605; GO:0006325; GO:0009889; GO:0060255; GO:0009892…	317772	ENSG00000184270	H2AC21	hsa:317772; Q8IUE6			R-HSA-9609690; R-HSA-9610379; R-HSA-5689880; R-HSA-5689603; R-HSA-3214815; R-HSA-5689901; R-HSA-3214858; R-HSA-3214847	HCMV Early Events; HCMV Late Events; Ub-specific processing proteases; UCH proteinases; HDACs deacetylate histones; Metalloprotease DUBs; RMTs methylate histone arginines; HATs acetylate histones
P51659	Peroxisomal multifunctional enzyme type 2 OS=Homo sapiens OX=9606 GN=HSD17B4 PE=1 SV=3	35	20	736	79.6	8.84	43.06	40.4	2.44	20	21	1	16	19	1	other metabolic processes;developmental processes	cytosol;other cytoplasmic organelle	other molecular function	Pf00106, Pf01575, Pf02036, Pf22622	[GO:0000038]; GO:0006631; GO:0006629; GO:0032787; GO:0044238; GO:0019752; GO:0008152; GO:0043436; GO:0009987; GO:0006082; GO:0008150; GO:0044281 [GO:0003857]; GO:0016616; GO:0016614; GO:0016491; GO:0003824; GO:0003674 [GO:0004300]; GO:0016836; GO:0016835; GO:0016829; GO:0003824; GO:0003674 [GO:0004303]; GO:0033764; GO:0016229; GO:0016616; GO:0016491; GO:0016614; GO:0003824; GO:0003674 [GO:0005777…	3295	ENSG00000133835	HSD17B4	B4DNV1; B4DVS5; E9PB82; F5HE57; hsa:3295; P51659	WP2263; WP496; WP5176; WP5316; WP5461	Androgen receptor network in prostate cancer; Steroid biosynthesis; Disorders of bile acid synthesis and biliary transport; Primary ovarian insufficiency; Primary ovarian insufficiency	R-HSA-9033500; R-HSA-193368; R-HSA-2046106; R-HSA-389887; R-HSA-390247	TYSND1 cleaves peroxisomal proteins; Synthesis of bile acids and bile salts via 7alpha-hydroxycholesterol; alpha-linolenic acid (ALA) metabolism; Beta-oxidation of pristanoyl-CoA; Beta-oxidation of very long chain fatty acids
P46781	40S ribosomal protein S9 OS=Homo sapiens OX=9606 GN=RPS9 PE=1 SV=3	65	25	194	22.6	10.65	60.89	62.89	37.84	30	30	20	21	22	14	protein metabolism;other metabolic processes;other biological processes	cytosol;translational apparatus;nucleus;other cell component	nucleic acid binding activity;other molecular function	Pf00163, Pf01479	[GO:0002181]; GO:0006412; GO:0009059; GO:0019538; GO:0010467; GO:0009058; GO:0043170; GO:0044238; GO:0008152; GO:0009987; GO:0008150 [GO:0003735]; GO:0005198; GO:0003674 [GO:0005654]; GO:0110165; GO:0031981; GO:0005575; GO:0070013; GO:0005634; GO:0043233; GO:0043229; GO:0043231; GO:0031974; GO:0043226; GO:0005622; GO:0043227 [GO:0005730]; GO:0043232; GO:0031981; GO:0043228; GO:0043229; GO:0070013…	6203	ENSG00000170889; ENSG00000274005; ENSG00000274626; ENSG00000274646; ENSG00000274950; ENSG00000275323; ENSG00000277079; ENSG00000277359; ENSG00000278081; ENSG00000278270	RPS9	A9C4C1; hsa:6203; P46781; Q4QRK7; Q9BVZ0	WP477	Cytoplasmic ribosomal proteins	R-HSA-9010553; R-HSA-156902; R-HSA-156827; R-HSA-72649; R-HSA-72689; R-HSA-72695; R-HSA-72702; R-HSA-72706; R-HSA-6791226; R-HSA-6790901; R-HSA-9754678; R-HSA-975957; R-HSA-1799339; R-HSA-192823; R-HSA-9633012; R-HSA-2408557; R-HSA-72764; R-HSA-975956; R-HSA-9735869	Regulation of expression of SLITs and ROBOs; Peptide chain elongation; L13a-mediated translational silencing of Ceruloplasmin expression; Translation initiation complex formation; Formation of a pool of free 40S subunits; Formation of the ternary complex, and subsequently, the 43S complex; Ribosomal scanning and start codon recognition; GTP hydrolysis and joining of the 60S ribosomal subunit; Maj…
O43823	A-kinase anchor protein 8 OS=Homo sapiens OX=9606 GN=AKAP8 PE=1 SV=1	30	20	692	76.1	5.15	20.88	34.93	39.37	12	16	20	11	14	16	cell cycle OR cell proliferation;cell organization and biogenesis;stress response;transport;signal transduction;other biological processes	nucleus;other cell component	nucleic acid binding activity;other molecular function	Pf04988	[GO:0000278]; GO:0007049; GO:0009987; GO:0008150 [GO:0000793]; GO:0005694; GO:0043232; GO:0043228; GO:0043229; GO:0043226; GO:0005622; GO:0110165; GO:0005575 [GO:0001939]; GO:0045120; GO:0005634; GO:0043231; GO:0043227; GO:0043229; GO:0043226; GO:0005622; GO:0110165; GO:0005575 [GO:0003690]; GO:0003677; GO:0003676; GO:0005488; GO:0003674 [GO:0005634]; GO:0043231; GO:0043227; GO:0043229; GO:004322…	10270	ENSG00000105127	AKAP8	hsa:10270; O43823	WP2004; WP2006; WP35	miR-targeted genes in lymphocytes; miR-targeted genes in squamous cell; G protein signaling
Q9BVI4	Nucleolar complex protein 4 homolog OS=Homo sapiens OX=9606 GN=NOC4L PE=1 SV=1	49	18	516	58.4	7.49	48.12	38.31	13.95	25	18	5	17	15	5	RNA metabolism OR transcription;other metabolic processes	other membranes;nucleus;other cell component		Pf03914	[GO:0005654]; GO:0110165; GO:0031981; GO:0005575; GO:0070013; GO:0005634; GO:0043233; GO:0043229; GO:0043231; GO:0031974; GO:0043226; GO:0005622; GO:0043227 [GO:0005730]; GO:0043232; GO:0031981; GO:0043228; GO:0043229; GO:0070013; GO:0005634; GO:0043226; GO:0005622; GO:0043233; GO:0043231; GO:0110165; GO:0031974; GO:0043227; GO:0005575 [GO:0006364]; GO:0006396; GO:0016072; GO:0042254; GO:0044238;…	79050	ENSG00000184967; ENSG00000288146	NOC4L	hsa:79050; Q8N2S5; Q96I14; Q9BVI4			R-HSA-6791226; R-HSA-6790901	Major pathway of rRNA processing in the nucleolus and cytosol; rRNA modification in the nucleus and cytosol
Q96QV6	Histone H2A type 1-A OS=Homo sapiens OX=9606 GN=H2AC1 PE=1 SV=3	47	1	131	14.2	10.86	359.63	301.32	32.51	195	158	17	11	10	6	cell organization and biogenesis	nucleus;other cell component	nucleic acid binding activity;other molecular function	Pf00125, Pf16211	[GO:0000786]; GO:0032993; GO:0000785; GO:0032991; GO:0110165; GO:0005694; GO:0005575; GO:0043232; GO:0043228; GO:0043229; GO:0043226; GO:0005622 [GO:0001674]; GO:0043073; GO:0005634; GO:0043231; GO:0043227; GO:0043229; GO:0043226; GO:0005622; GO:0110165; GO:0005575 [GO:0003677]; GO:0003676; GO:0005488; GO:0003674 [GO:0030527]; GO:0005198; GO:0003674 [GO:0031507]; GO:0045814; GO:0010629; GO:004002…	221613	ENSG00000164508	H2AC1	hsa:221613; Q96QV6			R-HSA-3214847; R-HSA-9609690; R-HSA-3214815; R-HSA-3214858; R-HSA-9610379; R-HSA-5689880; R-HSA-5689603; R-HSA-5689901	HATs acetylate histones; HCMV Early Events; HDACs deacetylate histones; RMTs methylate histone arginines; HCMV Late Events; Ub-specific processing proteases; UCH proteinases; Metalloprotease DUBs
Q7Z7K6	Centromere protein V OS=Homo sapiens OX=9606 GN=CENPV PE=1 SV=1	61	12	275	29.9	9.73	71.66	65.1	4.4	19	19	5	12	11	5	cell organization and biogenesis;other biological processes	other membranes;cytosol;cytoskeleton;nucleus;other cell component	other molecular function	Pf04828	[GO:0000776]; GO:0043232; GO:0099080; GO:0000779; GO:0043228; GO:0043229; GO:0110165; GO:0000775; GO:0000793; GO:0043226; GO:0005622; GO:0005575; GO:0098687; GO:0005694 [GO:0001667]; GO:0016477; GO:0048870; GO:0009987; GO:0008150 [GO:0005634]; GO:0043231; GO:0043227; GO:0043229; GO:0043226; GO:0005622; GO:0110165; GO:0005575 [GO:0005654]; GO:0110165; GO:0031981; GO:0005575; GO:0070013; GO:0005634…	201161	ENSG00000166582	CENPV	B2RPK2; hsa:201161; Q3L8N5; Q7Z7K6; Q8NFH6
O14654	Insulin receptor substrate 4 OS=Homo sapiens OX=9606 GN=IRS4 PE=1 SV=1	23	26	1257	133.7	8.44	44.07	44.77	38.6	24	22	18	19	21	16	signal transduction	plasma membrane;other membranes;cytosol	signal transduction activity or receptor binding;other molecular function	Pf02174	[GO:0005158]; GO:0005102; GO:0005515; GO:0005488; GO:0003674 [GO:0005829]; GO:0110165; GO:0005737; GO:0005575; GO:0005622 [GO:0005886]; GO:0016020; GO:0071944; GO:0110165; GO:0005575 [GO:0007165]; GO:0009987; GO:0050794; GO:0007154; GO:0023052; GO:0051716; GO:0008150; GO:0050789; GO:0050896; GO:0065007 [GO:0008286]; GO:0007169; GO:0032869; GO:0007167; GO:0032868; GO:0071375; GO:0007166; GO:004343…	8471	ENSG00000133124	IRS4	hsa:8471; O14654	WP2059; WP236; WP3915; WP3932; WP3935; WP481; WP5124	Alzheimer's disease and miRNA effects; Adipogenesis; Angiopoietin-like protein 8 regulatory pathway; Focal adhesion: PI3K-Akt-mTOR-signaling; Leptin-insulin signaling overlap; Insulin signaling; Alzheimer's disease	R-HSA-2428928	IRS-related events triggered by IGF1R
P05141	ADP/ATP translocase 2 OS=Homo sapiens OX=9606 GN=SLC25A5 PE=1 SV=7	47	6	298	32.8	9.69	36.33	41.9	37.46	24	24	25	15	16	16	cell cycle OR cell proliferation;cell organization and biogenesis;other metabolic processes;transport;other biological processes	plasma membrane;other membranes;cytoskeleton;mitochondrion	transporter activity;other molecular function	Pf00153	[GO:0000295]; GO:0015216; GO:0051503; GO:0015215; GO:0015865; GO:0015605; GO:0015932; GO:1901679; GO:0006862; GO:0022857; GO:0015748; GO:0015931; GO:0055085; GO:0005215; GO:0006810; GO:0071705; GO:0009987; GO:0003674; GO:0051234; GO:0008150; GO:0051179 [GO:0005471]; GO:0005347; GO:0015217; GO:0015297; GO:0000295; GO:0005346; GO:0008514; GO:0015867; GO:0015866; GO:0015291; GO:0015216; GO:0051503; …	292	ENSG00000005022	SLC25A5	B2RCV1; hsa:292; O43350; P05141	WP111; WP2059; WP5124	Electron transport chain: OXPHOS system in mitochondria; Alzheimer's disease and miRNA effects; Alzheimer's disease	R-HSA-83936; R-HSA-9837999; R-HSA-180897	Transport of nucleosides and free purine and pyrimidine bases across the plasma membrane; Mitochondrial protein degradation; Vpr-mediated induction of apoptosis by mitochondrial outer membrane permeabilization
Q02539	Histone H1.1 OS=Homo sapiens OX=9606 GN=H1-1 PE=1 SV=3	26	1	215	21.8	10.99	127.52	97.32	11.12	52	43	4	11	11	3	cell organization and biogenesis;other biological processes	nucleus;other cell component	nucleic acid binding activity;other molecular function	Pf00538	[GO:0000785]; GO:0110165; GO:0005694; GO:0005575; GO:0043232; GO:0043228; GO:0043229; GO:0043226; GO:0005622 [GO:0000786]; GO:0032993; GO:0000785; GO:0032991; GO:0110165; GO:0005694; GO:0005575; GO:0043232; GO:0043228; GO:0043229; GO:0043226; GO:0005622 [GO:0000791]; GO:0000785; GO:0110165; GO:0005694; GO:0005575; GO:0043232; GO:0043228; GO:0043229; GO:0043226; GO:0005622 [GO:0003690]; GO:0003677…	3024	ENSG00000124610	H1-1	hsa:3024; Q02539; Q3MJ34			R-HSA-140342; R-HSA-2559584	Apoptosis induced DNA fragmentation; Formation of Senescence-Associated Heterochromatin Foci (SAHF)
P31483	Cytotoxic granule associated RNA binding protein TIA1 OS=Homo sapiens OX=9606 GN=TIA1 PE=1 SV=3	58	12	386	42.9	7.74	25.3	34.25	53.87	11	14	25	9	11	16	cell organization and biogenesis;RNA metabolism OR transcription;other metabolic processes;other biological processes	cytosol;nucleus;other cell component	nucleic acid binding activity	Pf00076	[GO:0000381]; GO:0048024; GO:0043484; GO:0050684; GO:0010468; GO:0080090; GO:1903311; GO:0010556; GO:0019222; GO:0051252; GO:0009889; GO:0060255; GO:0050794; GO:0019219; GO:0050789; GO:0065007; GO:0008150 [GO:0001818]; GO:0001817; GO:0010629; GO:0051241; GO:0010468; GO:0051239; GO:0010558; GO:0048519; GO:0010556; GO:0050789; GO:0009890; GO:0010605; GO:0009889; GO:0060255; GO:0065007; GO:0009892; …	7072	ENSG00000116001	TIA1	hsa:7072; P31483; Q53SS9; Q96B58			R-HSA-6803529	FGFR2 alternative splicing
O95251	Histone acetyltransferase KAT7 OS=Homo sapiens OX=9606 GN=KAT7 PE=1 SV=1	34	20	611	70.6	8.85	35.84	28.79		22	15		18	13		cell organization and biogenesis;protein metabolism;DNA metabolism;RNA metabolism OR transcription;other metabolic processes;stress response;signal transduction;other biological processes	cytosol;nucleus;other cell component	nucleic acid binding activity;other molecular function	Pf01530, Pf01853, Pf17772	[GO:0000123]; GO:0031248; GO:0000785; GO:0140535; GO:1902493; GO:0110165; GO:0005694; GO:0032991; GO:1990234; GO:0005575; GO:0043232; GO:1902494; GO:0043228; GO:0043229; GO:0043226; GO:0005622 [GO:0000775]; GO:0098687; GO:0110165; GO:0005694; GO:0005575; GO:0043232; GO:0043228; GO:0043229; GO:0043226; GO:0005622 [GO:0000785]; GO:0110165; GO:0005694; GO:0005575; GO:0043232; GO:0043228; GO:0043229;…	11143	ENSG00000136504	KAT7	B3KN74; B4DF85; B4DFB4; B4DFE0; B4DGY4; E7ER15; G5E9K7; hsa:11143; O95251	WP138	Androgen receptor signaling	R-HSA-3214847	HATs acetylate histones
P62277	40S ribosomal protein S13 OS=Homo sapiens OX=9606 GN=RPS13 PE=1 SV=2	51	12	151	17.2	10.54	56.56	51.08	36.93	23	24	18	12	11	11	protein metabolism;other metabolic processes;other biological processes	cytosol;translational apparatus;nucleus;other cell component	nucleic acid binding activity;other molecular function	Pf00312, Pf08069	[GO:0002181]; GO:0006412; GO:0009059; GO:0019538; GO:0010467; GO:0009058; GO:0043170; GO:0044238; GO:0008152; GO:0009987; GO:0008150 [GO:0003729]; GO:0003723; GO:0003676; GO:0005488; GO:0003674 [GO:0003735]; GO:0005198; GO:0003674 [GO:0005634]; GO:0043231; GO:0043227; GO:0043229; GO:0043226; GO:0005622; GO:0110165; GO:0005575 [GO:0005654]; GO:0110165; GO:0031981; GO:0005575; GO:0070013; GO:000563…	6207	ENSG00000110700	RPS13	B2R549; hsa:6207; P19116; P62277; Q02546; Q29200; Q498Y0	WP477	Cytoplasmic ribosomal proteins	R-HSA-6791226; R-HSA-9010553; R-HSA-156827; R-HSA-72649; R-HSA-72689; R-HSA-72695; R-HSA-72702; R-HSA-72706; R-HSA-9754678; R-HSA-975957; R-HSA-1799339; R-HSA-192823; R-HSA-9633012; R-HSA-156902; R-HSA-2408557; R-HSA-72764; R-HSA-975956; R-HSA-9735869	Major pathway of rRNA processing in the nucleolus and cytosol; Regulation of expression of SLITs and ROBOs; L13a-mediated translational silencing of Ceruloplasmin expression; Translation initiation complex formation; Formation of a pool of free 40S subunits; Formation of the ternary complex, and subsequently, the 43S complex; Ribosomal scanning and start codon recognition; GTP hydrolysis and join…
Q9Y4C8	Probable RNA-binding protein 19 OS=Homo sapiens OX=9606 GN=RBM19 PE=1 SV=3	24	19	960	107.3	6.54	39.19	22.1		18	13		17	12		other biological processes	nucleus;other cell component		Pf00076	[GO:0005654]; GO:0110165; GO:0031981; GO:0005575; GO:0070013; GO:0005634; GO:0043233; GO:0043229; GO:0043231; GO:0031974; GO:0043226; GO:0005622; GO:0043227 [GO:0005694]; GO:0043232; GO:0043228; GO:0043229; GO:0043226; GO:0005622; GO:0110165; GO:0005575 [GO:0005730]; GO:0043232; GO:0031981; GO:0043228; GO:0043229; GO:0070013; GO:0005634; GO:0043226; GO:0005622; GO:0043233; GO:0043231; GO:0110165;…	9904	ENSG00000122965	RBM19	A8K5X9; hsa:9904; Q9BPY6; Q9UFN5; Q9Y4C8	WP2004	miR-targeted genes in lymphocytes
Q13601	KRR1 small subunit processome component homolog OS=Homo sapiens OX=9606 GN=KRR1 PE=1 SV=4	47	19	381	43.6	9.77	54.53	47.5	10.97	26	22	6	19	17	6	RNA metabolism OR transcription;other metabolic processes;other biological processes	nucleus;other cell component		Pf17903, Pf21800	[GO:0005654]; GO:0110165; GO:0031981; GO:0005575; GO:0070013; GO:0005634; GO:0043233; GO:0043229; GO:0043231; GO:0031974; GO:0043226; GO:0005622; GO:0043227 [GO:0005694]; GO:0043232; GO:0043228; GO:0043229; GO:0043226; GO:0005622; GO:0110165; GO:0005575 [GO:0005730]; GO:0043232; GO:0031981; GO:0043228; GO:0043229; GO:0070013; GO:0005634; GO:0043226; GO:0005622; GO:0043233; GO:0043231; GO:0110165;…	11103	ENSG00000111615	KRR1	A0FIK6; A0JLP0; B2R989; E7EUQ0; hsa:11103; Q13601; Q8NEA8; Q8TC37; Q96AT5			R-HSA-6791226; R-HSA-6790901	Major pathway of rRNA processing in the nucleolus and cytosol; rRNA modification in the nucleus and cytosol
Q99459	Cell division cycle 5-like protein OS=Homo sapiens OX=9606 GN=CDC5L PE=1 SV=2	36	21	802	92.2	8.18	41.65	21.22	25.61	22	10	12	19	10	12	DNA metabolism;RNA metabolism OR transcription;other metabolic processes;stress response;signal transduction;other biological processes	nucleus;other cell component	nucleic acid binding activity;other molecular function	Pf11831, Pf13921	[GO:0000077]; GO:0031570; GO:0042770; GO:0000075; GO:0006974; GO:0035556; GO:1901988; GO:0033554; GO:0007165; GO:0010948; GO:1901987; GO:0006950; GO:0051716; GO:0009987; GO:0050794; GO:0007154; GO:0023052; GO:0010564; GO:0045786; GO:0050896; GO:0008150; GO:0050789; GO:0051726; GO:0048523; GO:0065007; GO:0048519 [GO:0000398]; GO:0000377; GO:0006397; GO:0000375; GO:0006396; GO:0016071; GO:0008380; …	988	ENSG00000096401	CDC5L	hsa:988; Q76N46; Q99459; Q99974	WP5546	22q11.2 distal CNV	R-HSA-72163	mRNA Splicing - Major Pathway
Q02241	Kinesin-like protein KIF23 OS=Homo sapiens OX=9606 GN=KIF23 PE=1 SV=3	23	17	960	110	8.51	43.98	19.18		20	8		17	7		cell cycle OR cell proliferation;cell organization and biogenesis;other biological processes	cytosol;cytoskeleton;nucleus;other cell component	cytoskeletal activity;other molecular function	Pf00225, Pf16540	[GO:0000022]; GO:0051231; GO:1903047; GO:0000070; GO:0007052; GO:0007017; GO:0022402; GO:0007051; GO:0098813; GO:0000278; GO:0000819; GO:0140014; GO:1902850; GO:0009987; GO:0007049; GO:0000226; GO:0007059; GO:0051276; GO:0000280; GO:0008150; GO:0007010; GO:0006996; GO:0048285; GO:0016043; GO:0071840 [GO:0000281]; GO:0061640; GO:1903047; GO:0000910; GO:0022402; GO:0000278; GO:0051301; GO:0009987; …	9493	ENSG00000137807	KIF23	B4E1K0; hsa:9493; Q02241; Q8WVP0	WP5087	Pleural mesothelioma	R-HSA-6811434; R-HSA-983189; R-HSA-2132295; R-HSA-68884	COPI-dependent Golgi-to-ER retrograde traffic; Kinesins; MHC class II antigen presentation; Mitotic Telophase/Cytokinesis
P38919	Eukaryotic initiation factor 4A-III OS=Homo sapiens OX=9606 GN=EIF4A3 PE=1 SV=4	36	15	411	46.8	6.73	54.4	39.57	35.5	24	16	13	16	14	12	RNA metabolism OR transcription;other metabolic processes;transport;developmental processes;other biological processes	cytosol;nucleus;other cell component	nucleic acid binding activity;other molecular function	Pf00270, Pf00271	[GO:0000184]; GO:0000956; GO:0006402; GO:0006401; GO:0010629; GO:0016071; GO:0016070; GO:0141188; GO:0010468; GO:0010558; GO:0090304; GO:0009057; GO:0034655; GO:0010556; GO:0009890; GO:0010605; GO:0006139; GO:0043170; GO:0009056; GO:0009889; GO:0060255; GO:0009892; GO:0044238; GO:0008152; GO:0019222; GO:0048523; GO:0009987; GO:0050794; GO:0048519; GO:0008150; GO:0050789; GO:0065007 [GO:0000398]; …	9775	ENSG00000141543; ENSG00000291508	EIF4A3	hsa:9775; P38919; Q15033; Q6IBQ2; Q96A18	WP5362	TAR syndrome	R-HSA-72163; R-HSA-9010553; R-HSA-975957; R-HSA-429947; R-HSA-9820841; R-HSA-1169408; R-HSA-159236; R-HSA-72187; R-HSA-73856; R-HSA-9820865	mRNA Splicing - Major Pathway; Regulation of expression of SLITs and ROBOs; Nonsense Mediated Decay (NMD) enhanced by the Exon Junction Complex (EJC); Deadenylation of mRNA; M-decay: degradation of maternal mRNAs by maternally stored factors; ISG15 antiviral mechanism; Transport of Mature mRNA derived from an Intron-Containing Transcript; mRNA 3'-end processing; RNA Polymerase II Transcription Te…
P13804	Electron transfer flavoprotein subunit alpha, mitochondrial OS=Homo sapiens OX=9606 GN=ETFA PE=1 SV=1	58	15	333	35.1	8.38	35.65	45.66	8.35	14	18	3	12	15	3	other metabolic processes	mitochondrion;other cell component	other molecular function	Pf00766, Pf01012	[GO:0005739]; GO:0043231; GO:0005737; GO:0043227; GO:0043229; GO:0110165; GO:0005622; GO:0043226; GO:0005575 [GO:0005759]; GO:0070013; GO:0005739; GO:0043233; GO:0043229; GO:0043231; GO:0005737; GO:0031974; GO:0043226; GO:0005622; GO:0043227; GO:0110165; GO:0005575 [GO:0009055]; GO:0003674 [GO:0009063]; GO:0006520; GO:0009056; GO:0044238; GO:0008152; GO:0009987; GO:0008150 [GO:0016491]; GO:000382…	2108	ENSG00000140374	ETFA	B4DT43; hsa:2108; P13804; Q53XN3			R-HSA-611105	Respiratory electron transport
P40938	Replication factor C subunit 3 OS=Homo sapiens OX=9606 GN=RFC3 PE=1 SV=2	50	15	356	40.5	8.34	47.03	18.14	4.78	16	12	3	14	12	3	DNA metabolism;other metabolic processes;stress response;other biological processes	nucleus;other cell component	nucleic acid binding activity;other molecular function	Pf13177, Pf21960, Pf22534	[GO:0000731]; GO:0071897; GO:0006281; GO:0006259; GO:0141187; GO:0006974; GO:0090304; GO:0009059; GO:0034654; GO:0033554; GO:0006139; GO:0043170; GO:0009058; GO:0006950; GO:0051716; GO:0044238; GO:0008152; GO:0050896; GO:0009987; GO:0008150 [GO:0003677]; GO:0003676; GO:0005488; GO:0003674 [GO:0003689]; GO:0008094; GO:0140097; GO:0140657; GO:0140640; GO:0003674; GO:0003824 [GO:0005634]; GO:0043231…	5983	ENSG00000133119	RFC3	C9JU95; hsa:5983; O15252; P40938; Q5W0E8	WP2363; WP2446; WP466; WP4753; WP4946; WP5114; WP531	Gastric cancer network 2; Retinoblastoma gene in cancer; DNA replication; Nucleotide excision repair; DNA repair pathways, full network; Nucleotide excision repair in xeroderma pigmentosum ; DNA mismatch repair	R-HSA-5651801; R-HSA-6804756; R-HSA-176187; R-HSA-5693607; R-HSA-5693616; R-HSA-69473; R-HSA-5656169; R-HSA-5685942; R-HSA-6782135; R-HSA-6782210; R-HSA-5685938; R-HSA-9709570; R-HSA-110312; R-HSA-5655862; R-HSA-5656121; R-HSA-110314; R-HSA-5696400; R-HSA-174411; R-HSA-69091; R-HSA-110320; R-HSA-5696397	PCNA-Dependent Long Patch Base Excision Repair; Regulation of TP53 Activity through Phosphorylation; Activation of ATR in response to replication stress; Processing of DNA double-strand break ends; Presynaptic phase of homologous DNA pairing and strand exchange; G2/M DNA damage checkpoint; Termination of translesion DNA synthesis; HDR through Homologous Recombination (HRR); Dual incision in TC-NE…
P18124	60S ribosomal protein L7 OS=Homo sapiens OX=9606 GN=RPL7 PE=1 SV=1	58	20	248	29.2	10.65	53.01	52.6	29.69	22	26	16	16	19	14	protein metabolism;RNA metabolism OR transcription;other metabolic processes;other biological processes	cytosol;ER/Golgi;translational apparatus;nucleus;other cell component	nucleic acid binding activity;other molecular function	Pf00327, Pf08079	[GO:0000463]; GO:0000470; GO:0006364; GO:0042273; GO:0006396; GO:0016072; GO:0042254; GO:0022613; GO:0044238; GO:0010467; GO:0032774; GO:0016070; GO:0044085; GO:0008152; GO:0009059; GO:0141187; GO:0090304; GO:0071840; GO:0009987; GO:0009058; GO:0043170; GO:0034654; GO:0006139; GO:0008150 [GO:0002181]; GO:0006412; GO:0009059; GO:0019538; GO:0010467; GO:0009058; GO:0043170; GO:0044238; GO:0008152; …	6129	ENSG00000147604	RPL7	A8K504; hsa:6129; P18124; Q15289; Q3KQU0; Q5I0X1; Q6IBM9	WP3888; WP477	VEGFA-VEGFR2 signaling; Cytoplasmic ribosomal proteins	R-HSA-6791226; R-HSA-9010553; R-HSA-156827; R-HSA-72689; R-HSA-72706; R-HSA-975957; R-HSA-1799339; R-HSA-192823; R-HSA-9633012; R-HSA-156902; R-HSA-2408557; R-HSA-72764; R-HSA-975956	Major pathway of rRNA processing in the nucleolus and cytosol; Regulation of expression of SLITs and ROBOs; L13a-mediated translational silencing of Ceruloplasmin expression; Formation of a pool of free 40S subunits; GTP hydrolysis and joining of the 60S ribosomal subunit; Nonsense Mediated Decay (NMD) enhanced by the Exon Junction Complex (EJC); SRP-dependent cotranslational protein targeting to…
Q9NX58	Cell growth-regulating nucleolar protein OS=Homo sapiens OX=9606 GN=LYAR PE=1 SV=3	45	17	379	43.6	9.57	50.36	35.99	12.41	20	18	5	14	13	4	RNA metabolism OR transcription;other metabolic processes;stress response;other biological processes	nucleus;other cell component	nucleic acid binding activity;other molecular function	Pf08790, Pf17848	[GO:0000122]; GO:0006357; GO:0045892; GO:0006355; GO:1902679; GO:0010468; GO:2001141; GO:0010558; GO:0051253; GO:0010556; GO:0051252; GO:0009890; GO:0010605; GO:0045934; GO:0009889; GO:0060255; GO:0019219; GO:0009892; GO:0019222; GO:0080090; GO:0048523; GO:0050794; GO:0048519; GO:0050789; GO:0065007; GO:0008150 [GO:0001750]; GO:0110165; GO:0097733; GO:0005575; GO:0043005; GO:0097731; GO:0120025; …	55646	ENSG00000145220	LYAR	D3DVS4; hsa:55646; Q6FI78; Q9NX58; Q9NYS1
P53621	Coatomer subunit alpha OS=Homo sapiens OX=9606 GN=COPA PE=1 SV=2	29	27	1224	138.3	7.66	4.4	41.04	5.81	6	24	5	6	23	5	transport;signal transduction;other biological processes	non-structural extracellular;other membranes;cytosol;ER/Golgi;other cell component	signal transduction activity or receptor binding;nucleic acid binding activity;other molecular function	Pf00400, Pf04053, Pf06957, Pf23953	[GO:0000139]; GO:0098588; GO:0005794; GO:0031090; GO:0043231; GO:0005737; GO:0012505; GO:0016020; GO:0043227; GO:0043229; GO:0110165; GO:0005622; GO:0043226; GO:0005575 [GO:0003729]; GO:0003723; GO:0003676; GO:0005488; GO:0003674 [GO:0005179]; GO:0048018; GO:0005102; GO:0030546; GO:0007165; GO:0005515; GO:0030545; GO:0140677; GO:0009987; GO:0050794; GO:0007154; GO:0023052; GO:0051716; GO:0005488;…	1314	ENSG00000122218	COPA	hsa:1314; P53621; Q5T201; Q8IXZ9			R-HSA-6811434; R-HSA-6807878	COPI-dependent Golgi-to-ER retrograde traffic; COPI-mediated anterograde transport
P62917	60S ribosomal protein L8 OS=Homo sapiens OX=9606 GN=RPL8 PE=1 SV=2	59	20	257	28	11.03	57.28	50.33	15.36	26	24	6	15	18	6	protein metabolism;other metabolic processes	cytosol;translational apparatus;nucleus;other cell component	nucleic acid binding activity;other molecular function	Pf03947	[GO:0002181]; GO:0006412; GO:0009059; GO:0019538; GO:0010467; GO:0009058; GO:0043170; GO:0044238; GO:0008152; GO:0009987; GO:0008150 [GO:0003735]; GO:0005198; GO:0003674 [GO:0005654]; GO:0110165; GO:0031981; GO:0005575; GO:0070013; GO:0005634; GO:0043233; GO:0043229; GO:0043231; GO:0031974; GO:0043226; GO:0005622; GO:0043227 [GO:0005737]; GO:0110165; GO:0005622; GO:0005575 [GO:0005829]; GO:011016…	6132	ENSG00000161016	RPL8	A8K094; D3DWN2; hsa:6132; P25120; P62917; Q567Q7; Q969V7; Q9BWQ9	WP477	Cytoplasmic ribosomal proteins	R-HSA-9010553; R-HSA-156827; R-HSA-72689; R-HSA-72706; R-HSA-6791226; R-HSA-975957; R-HSA-1799339; R-HSA-192823; R-HSA-9633012; R-HSA-156902; R-HSA-2408557; R-HSA-72764; R-HSA-975956; R-HSA-9629569	Regulation of expression of SLITs and ROBOs; L13a-mediated translational silencing of Ceruloplasmin expression; Formation of a pool of free 40S subunits; GTP hydrolysis and joining of the 60S ribosomal subunit; Major pathway of rRNA processing in the nucleolus and cytosol; Nonsense Mediated Decay (NMD) enhanced by the Exon Junction Complex (EJC); SRP-dependent cotranslational protein targeting to…
Q9H7B2	Ribosome production factor 2 homolog OS=Homo sapiens OX=9606 GN=RPF2 PE=1 SV=2	47	20	306	35.6	9.99	57.1	38.94	9.05	22	17	4	19	16	4	cell organization and biogenesis;RNA metabolism OR transcription;other metabolic processes;other biological processes	nucleus;other cell component	nucleic acid binding activity	Pf04427	[GO:0000027]; GO:0022618; GO:0042255; GO:0042273; GO:0065003; GO:0071826; GO:0022613; GO:0140694; GO:0042254; GO:0022607; GO:0043933; GO:0044085; GO:0070925; GO:0016043; GO:0071840; GO:0006996; GO:0009987; GO:0008150 [GO:0000463]; GO:0000470; GO:0006364; GO:0042273; GO:0006396; GO:0016072; GO:0042254; GO:0022613; GO:0044238; GO:0010467; GO:0032774; GO:0016070; GO:0044085; GO:0008152; GO:0009059; …	84154	ENSG00000197498	RPF2	hsa:84154; Q5VXN1; Q8N4A1; Q9H7B2
P12236	ADP/ATP translocase 3 OS=Homo sapiens OX=9606 GN=SLC25A6 PE=1 SV=4	52	2	298	32.8	9.74	34.03	41.64	33.35	20	21	17	13	17	13	cell organization and biogenesis;transport;other biological processes	other membranes;mitochondrion	transporter activity	Pf00153	[GO:0005471]; GO:0005347; GO:0015217; GO:0015297; GO:0000295; GO:0005346; GO:0008514; GO:0015867; GO:0015866; GO:0015291; GO:0015216; GO:0051503; GO:1901505; GO:0022857; GO:0015711; GO:0015868; GO:0022804; GO:0015215; GO:0015865; GO:1901264; GO:0005215; GO:0055085; GO:0006810; GO:0015605; GO:0015932; GO:1901679; GO:0006862; GO:0003674; GO:0009987; GO:0051234; GO:0015748; GO:0015931; GO:0008150; G…	293	ENSG00000169100; ENSG00000292334	SLC25A6	hsa:293; P12236; Q96C49	WP111; WP2059; WP5124	Electron transport chain: OXPHOS system in mitochondria; Alzheimer's disease and miRNA effects; Alzheimer's disease	R-HSA-83936; R-HSA-1268020; R-HSA-9837999; R-HSA-168277; R-HSA-180897	Transport of nucleosides and free purine and pyrimidine bases across the plasma membrane; Mitochondrial protein import; Mitochondrial protein degradation; Influenza Virus Induced Apoptosis; Vpr-mediated induction of apoptosis by mitochondrial outer membrane permeabilization
P25440	Bromodomain-containing protein 2 OS=Homo sapiens OX=9606 GN=BRD2 PE=1 SV=2	27	19	801	88	9.09	36.95	28.31		18	17		15	15		cell organization and biogenesis;developmental processes;other biological processes	nucleus;other cell component	kinase activity;other molecular function	Pf00439, Pf17035	[GO:0000785]; GO:0110165; GO:0005694; GO:0005575; GO:0043232; GO:0043228; GO:0043229; GO:0043226; GO:0005622 [GO:0001843]; GO:0060606; GO:0014020; GO:0035148; GO:0001838; GO:0001841; GO:0048646; GO:0035239; GO:0072175; GO:0016331; GO:0021915; GO:0032502; GO:0009653; GO:0035295; GO:0060562; GO:0002009; GO:0048598; GO:0060429; GO:0007399; GO:0043009; GO:0008150; GO:0048856; GO:0007275; GO:0048729; …	6046	ENSG00000204256; ENSG00000215077; ENSG00000234507; ENSG00000234704; ENSG00000235307	BRD2	A2AAU0; B0S7P0; B1AZT1; hsa:6046; O00699; O00700; P25440; Q15310; Q5STC9; Q63HQ9; Q658Y7; Q6P3U2; Q969U4			R-HSA-8951936	RUNX3 regulates p14-ARF
P15924	Desmoplakin OS=Homo sapiens OX=9606 GN=DSP PE=1 SV=3	12	31	2871	331.6	6.81	24.02	30.95	5.88	20	23	5	20	23	5	cell adhesion;cell organization and biogenesis;protein metabolism;other metabolic processes;stress response;developmental processes;other biological processes	plasma membrane;other membranes;cytoskeleton;other cell component	cytoskeletal activity;other molecular function	Pf00681, Pf17902, Pf18373, Pf21019	[GO:0001533]; GO:0005886; GO:0016020; GO:0071944; GO:0110165; GO:0005575 [GO:0002934]; GO:0045216; GO:0034330; GO:0016043; GO:0071840; GO:0009987; GO:0008150 [GO:0003223]; GO:0055010; GO:0055008; GO:0003208; GO:0003229; GO:0060415; GO:0003007; GO:0048738; GO:0003206; GO:0003231; GO:0048729; GO:0048644; GO:0009887; GO:0007507; GO:0014706; GO:0009653; GO:0003205; GO:0009888; GO:0007517; GO:0048513;…	1832	ENSG00000096696	DSP	B2RTT2; D7RX09; hsa:1832; O75993; P15924; Q14189; Q9UHN4	WP2118; WP3624; WP4239	Arrhythmogenic right ventricular cardiomyopathy; Lung fibrosis; Epithelial to mesenchymal transition in colorectal cancer	R-HSA-6809371; R-HSA-6798695; R-HSA-9696264; R-HSA-9696273; R-HSA-351906	Formation of the cornified envelope; Neutrophil degranulation; RND3 GTPase cycle; RND1 GTPase cycle; Apoptotic cleavage of cell adhesion proteins
Q9Y2W1	Thyroid hormone receptor-associated protein 3 OS=Homo sapiens OX=9606 GN=THRAP3 PE=1 SV=2	26	21	955	108.6	10.15	48.84	16.5	4.25	24	13	2	20	11	2	RNA metabolism OR transcription;other metabolic processes;other biological processes	nucleus	nucleic acid binding activity;other molecular function	Pf15440	[GO:0000381]; GO:0048024; GO:0043484; GO:0050684; GO:0010468; GO:0080090; GO:1903311; GO:0010556; GO:0019222; GO:0051252; GO:0009889; GO:0060255; GO:0050794; GO:0019219; GO:0050789; GO:0065007; GO:0008150 [GO:0000956]; GO:0006402; GO:0006401; GO:0010629; GO:0016071; GO:0016070; GO:0141188; GO:0010468; GO:0010558; GO:0090304; GO:0009057; GO:0034655; GO:0010556; GO:0009890; GO:0010605; GO:0006139; …	9967	ENSG00000054118	THRAP3	D3DPS5; hsa:9967; Q5VTK6; Q9Y2W1	WP2916	Interactome of polycomb repressive complex 2 (PRC2)	R-HSA-1989781; R-HSA-381340	PPARA activates gene expression; Transcriptional regulation of white adipocyte differentiation
Q9H501	ESF1 homolog OS=Homo sapiens OX=9606 GN=ESF1 PE=1 SV=1	23	21	851	98.7	5.11	33.82	27.77		18	15		18	15		RNA metabolism OR transcription;other metabolic processes	nucleus		Pf08159, Pf25121	[GO:0005654]; GO:0110165; GO:0031981; GO:0005575; GO:0070013; GO:0005634; GO:0043233; GO:0043229; GO:0043231; GO:0031974; GO:0043226; GO:0005622; GO:0043227 [GO:0005730]; GO:0043232; GO:0031981; GO:0043228; GO:0043229; GO:0070013; GO:0005634; GO:0043226; GO:0005622; GO:0043233; GO:0043231; GO:0110165; GO:0031974; GO:0043227; GO:0005575 [GO:0006364]; GO:0006396; GO:0016072; GO:0042254; GO:0044238;…	51575	ENSG00000089048	ESF1	hsa:51575; Q86X92; Q9H501; Q9H9Q5; Q9HA35; Q9NX93; Q9P1S6
Q99848	Probable rRNA-processing protein EBP2 OS=Homo sapiens OX=9606 GN=EBNA1BP2 PE=1 SV=2	46	19	306	34.8	10.1	54.53	36.32	6.51	25	18	5	18	14	5	RNA metabolism OR transcription;other metabolic processes;other biological processes	nucleus;other cell component		Pf05890	[GO:0005694]; GO:0043232; GO:0043228; GO:0043229; GO:0043226; GO:0005622; GO:0110165; GO:0005575 [GO:0005730]; GO:0043232; GO:0031981; GO:0043228; GO:0043229; GO:0070013; GO:0005634; GO:0043226; GO:0005622; GO:0043233; GO:0043231; GO:0110165; GO:0031974; GO:0043227; GO:0005575 [GO:0006364]; GO:0006396; GO:0016072; GO:0042254; GO:0044238; GO:0010467; GO:0032774; GO:0016070; GO:0022613; GO:0008152;…	10969	ENSG00000117395	EBNA1BP2	hsa:10969; Q96A66; Q99848			R-HSA-6791226	Major pathway of rRNA processing in the nucleolus and cytosol
P78371	T-complex protein 1 subunit beta OS=Homo sapiens OX=9606 GN=CCT2 PE=1 SV=4	37	15	535	57.5	6.46	20.77	45.17	10.2	8	20	5	7	15	4	cell organization and biogenesis;protein metabolism;other metabolic processes;other biological processes	non-structural extracellular;cytosol;cytoskeleton;other cytoplasmic organelle;other cell component	other molecular function	Pf00118	[GO:0002199]; GO:0032991; GO:0005575 [GO:0005524]; GO:0032559; GO:0035639; GO:0030554; GO:0032555; GO:0043168; GO:1901265; GO:1901363; GO:0017076; GO:0032553; GO:0043167; GO:0005488; GO:0036094; GO:0000166; GO:0097367; GO:0003674 [GO:0005576]; GO:0110165; GO:0005575 [GO:0005829]; GO:0110165; GO:0005737; GO:0005575; GO:0005622 [GO:0005832]; GO:0101031; GO:0005829; GO:0140535; GO:0110165; GO:000573…	10576	ENSG00000166226	CCT2	A8K402; B5BTY7; B7Z243; B7Z7K4; B7ZAT2; hsa:10576; P78371; Q14D36; Q6IAT3	WP4949	16p11.2 proximal deletion syndrome	R-HSA-390471; R-HSA-6798695; R-HSA-389960; R-HSA-5620922; R-HSA-6814122; R-HSA-389957; R-HSA-9013418; R-HSA-9013422; R-HSA-390450	Association of TriC/CCT with target proteins during biosynthesis; Neutrophil degranulation; Formation of tubulin folding intermediates by CCT/TriC; BBSome-mediated cargo-targeting to cilium; Cooperation of PDCL (PhLP1) and TRiC/CCT in G-protein beta folding; Prefoldin mediated transfer of substrate to CCT/TriC; RHOBTB2 GTPase cycle; RHOBTB1 GTPase cycle; Folding of actin by CCT/TriC
P62081	40S ribosomal protein S7 OS=Homo sapiens OX=9606 GN=RPS7 PE=1 SV=1	66	17	194	22.1	10.1	53.37	66.28	16.46	21	23	8	15	14	7	protein metabolism;RNA metabolism OR transcription;other metabolic processes;developmental processes;other biological processes	cytosol;cytoskeleton;ER/Golgi;translational apparatus;nucleus;other cell component	enzyme regulator activity;nucleic acid binding activity;other molecular function	Pf01251	[GO:0001843]; GO:0060606; GO:0014020; GO:0035148; GO:0001838; GO:0001841; GO:0048646; GO:0035239; GO:0072175; GO:0016331; GO:0021915; GO:0032502; GO:0009653; GO:0035295; GO:0060562; GO:0002009; GO:0048598; GO:0060429; GO:0007399; GO:0043009; GO:0008150; GO:0048856; GO:0007275; GO:0048729; GO:0009790; GO:0009888; GO:0048731; GO:0009792; GO:0032501 [GO:0002181]; GO:0006412; GO:0009059; GO:0019538; …	6201	ENSG00000171863	RPS7	hsa:6201; P23821; P24818; P62081; Q57Z92; Q6IPH1	WP477	Cytoplasmic ribosomal proteins	R-HSA-6791226; R-HSA-6790901; R-HSA-9010553; R-HSA-9633012; R-HSA-156827; R-HSA-72649; R-HSA-72689; R-HSA-72695; R-HSA-72702; R-HSA-72706; R-HSA-9754678; R-HSA-975957; R-HSA-1799339; R-HSA-192823; R-HSA-156902; R-HSA-2408557; R-HSA-72764; R-HSA-975956; R-HSA-9735869	Major pathway of rRNA processing in the nucleolus and cytosol; rRNA modification in the nucleus and cytosol; Regulation of expression of SLITs and ROBOs; Response of EIF2AK4 (GCN2) to amino acid deficiency; L13a-mediated translational silencing of Ceruloplasmin expression; Translation initiation complex formation; Formation of a pool of free 40S subunits; Formation of the ternary complex, and sub…
Q12931	Heat shock protein 75 kDa, mitochondrial OS=Homo sapiens OX=9606 GN=TRAP1 PE=1 SV=3	37	23	704	80.1	8.21	39.96	53.31	5.2	20	28	3	19	23	3	protein metabolism;other metabolic processes;other biological processes	other membranes;mitochondrion;nucleus	signal transduction activity or receptor binding;other molecular function	Pf00183	[GO:0005164]; GO:0032813; GO:0005126; GO:0005102; GO:0005515; GO:0005488; GO:0003674 [GO:0005524]; GO:0032559; GO:0035639; GO:0030554; GO:0032555; GO:0043168; GO:1901265; GO:1901363; GO:0017076; GO:0032553; GO:0043167; GO:0005488; GO:0036094; GO:0000166; GO:0097367; GO:0003674 [GO:0005654]; GO:0110165; GO:0031981; GO:0005575; GO:0070013; GO:0005634; GO:0043233; GO:0043229; GO:0043231; GO:0031974;…	10131	ENSG00000126602	TRAP1	B4DR68; D3DUC8; F5H897; hsa:10131; O43642; O75235; Q12931; Q9UHL5	WP231; WP5205; WP5510	TNF-alpha signaling; Clock-controlled autophagy in bone metabolism; 16p12.2 copy number variation syndrome (520kb)	R-HSA-611105; R-HSA-71403	Respiratory electron transport; Citric acid cycle (TCA cycle)
P05388	60S acidic ribosomal protein P0 OS=Homo sapiens OX=9606 GN=RPLP0 PE=1 SV=1	63	15	317	34.3	5.97	90.52	61.69	18.84	35	30	9	15	13	7	protein metabolism;other metabolic processes;other biological processes	cytosol;ER/Golgi;translational apparatus;nucleus;other cell component	nucleic acid binding activity;other molecular function	Pf00428, Pf00466, Pf17777	[GO:0002181]; GO:0006412; GO:0009059; GO:0019538; GO:0010467; GO:0009058; GO:0043170; GO:0044238; GO:0008152; GO:0009987; GO:0008150 [GO:0003735]; GO:0005198; GO:0003674 [GO:0005634]; GO:0043231; GO:0043227; GO:0043229; GO:0043226; GO:0005622; GO:0110165; GO:0005575 [GO:0005737]; GO:0110165; GO:0005622; GO:0005575 [GO:0005783]; GO:0043231; GO:0005737; GO:0012505; GO:0043227; GO:0043229; GO:011016…	6175	ENSG00000089157	RPLP0	hsa:6175; P05388; Q3B7A4; Q9BVK4	WP477	Cytoplasmic ribosomal proteins	R-HSA-9010553; R-HSA-8950505; R-HSA-156827; R-HSA-72689; R-HSA-72706; R-HSA-6791226; R-HSA-975957; R-HSA-1799339; R-HSA-192823; R-HSA-9633012; R-HSA-156902; R-HSA-2408557; R-HSA-72764; R-HSA-975956	Regulation of expression of SLITs and ROBOs; Gene and protein expression by JAK-STAT signaling after Interleukin-12 stimulation; L13a-mediated translational silencing of Ceruloplasmin expression; Formation of a pool of free 40S subunits; GTP hydrolysis and joining of the 60S ribosomal subunit; Major pathway of rRNA processing in the nucleolus and cytosol; Nonsense Mediated Decay (NMD) enhanced by…
Q9UMS4	Pre-mRNA-processing factor 19 OS=Homo sapiens OX=9606 GN=PRPF19 PE=1 SV=1	36	15	504	55.1	6.61	39.31	23.44	29.43	21	17	15	15	13	11	cell cycle OR cell proliferation;cell organization and biogenesis;protein metabolism;DNA metabolism;RNA metabolism OR transcription;other metabolic processes;stress response;developmental processes;signal transduction;other biological processes	cytoskeleton;nucleus;other cell component	other molecular function	Pf04564, Pf08606, Pf24814	[GO:0000077]; GO:0031570; GO:0042770; GO:0000075; GO:0006974; GO:0035556; GO:1901988; GO:0033554; GO:0007165; GO:0010948; GO:1901987; GO:0006950; GO:0051716; GO:0009987; GO:0050794; GO:0007154; GO:0023052; GO:0010564; GO:0045786; GO:0050896; GO:0008150; GO:0050789; GO:0051726; GO:0048523; GO:0065007; GO:0048519 [GO:0000209]; GO:0016567; GO:0032446; GO:0070647; GO:0043687; GO:0036211; GO:0019538; …	27339	ENSG00000110107	PRPF19	hsa:27339; Q9UMS4			R-HSA-6782135; R-HSA-6782210; R-HSA-72163; R-HSA-6781823	Dual incision in TC-NER; Gap-filling DNA repair synthesis and ligation in TC-NER; mRNA Splicing - Major Pathway; Formation of TC-NER Pre-Incision Complex
P52597	Heterogeneous nuclear ribonucleoprotein F OS=Homo sapiens OX=9606 GN=HNRNPF PE=1 SV=3	57	13	415	45.6	5.58	35.13	79.67	95.1	19	38	38	7	14	12	RNA metabolism OR transcription;other metabolic processes;other biological processes	plasma membrane;other membranes;cytosol;nucleus;other cell component	nucleic acid binding activity	Pf00076, Pf08080	[GO:0000398]; GO:0000377; GO:0006397; GO:0000375; GO:0006396; GO:0016071; GO:0008380; GO:0044238; GO:0010467; GO:0032774; GO:0016070; GO:0008152; GO:0009059; GO:0141187; GO:0090304; GO:0009987; GO:0009058; GO:0043170; GO:0034654; GO:0006139; GO:0008150 [GO:0003727]; GO:0003723; GO:0003676; GO:0005488; GO:0003674 [GO:0005634]; GO:0043231; GO:0043227; GO:0043229; GO:0043226; GO:0005622; GO:0110165;…	3185	ENSG00000169813	HNRNPF	B3KM84; hsa:3185; P52597; Q5T0N2; Q96AU2	WP3584	MECP2 and associated Rett syndrome	R-HSA-8950505; R-HSA-72163; R-HSA-6803529; R-HSA-72203	Gene and protein expression by JAK-STAT signaling after Interleukin-12 stimulation; mRNA Splicing - Major Pathway; FGFR2 alternative splicing; Processing of Capped Intron-Containing Pre-mRNA
P20700	Lamin-B1 OS=Homo sapiens OX=9606 GN=LMNB1 PE=1 SV=2	38	17	586	66.4	5.16	32.16	26.39	0	18	16	1	17	15	1	cell organization and biogenesis;transport;other biological processes	other membranes;cytoskeleton;nucleus	cytoskeletal activity;nucleic acid binding activity;other molecular function	Pf00038, Pf00932	[GO:0005200]; GO:0005198; GO:0007010; GO:0003674; GO:0006996; GO:0016043; GO:0071840; GO:0009987; GO:0008150 [GO:0005634]; GO:0043231; GO:0043227; GO:0043229; GO:0043226; GO:0005622; GO:0110165; GO:0005575 [GO:0005635]; GO:0031967; GO:0005634; GO:0012505; GO:0110165; GO:0043227; GO:0043229; GO:0043231; GO:0005575; GO:0043226; GO:0005622 [GO:0005637]; GO:0019866; GO:0031965; GO:0031090; GO:0031967…	4001	ENSG00000113368	LMNB1	B2R6J6; hsa:4001; P20700; Q3SYN7; Q96EI6	WP314; WP5102; WP5103; WP5104	Fas ligand pathway and stress induction of heat shock proteins; Familial partial lipodystrophy; Progeria-associated lipodystrophy; Acquired partial lipodystrophy / Barraquer-Simons syndrome	R-HSA-1221632; R-HSA-9013405; R-HSA-9035034; R-HSA-8950505; R-HSA-8862803; R-HSA-2995383; R-HSA-4419969; R-HSA-352238; R-HSA-2559584	Meiotic synapsis; RHOD GTPase cycle; RHOF GTPase cycle; Gene and protein expression by JAK-STAT signaling after Interleukin-12 stimulation; Deregulated CDK5 triggers multiple neurodegenerative pathways in Alzheimer's disease models; Initiation of Nuclear Envelope (NE) Reformation; Depolymerization of the Nuclear Lamina; Breakdown of the nuclear lamina; Formation of Senescence-Associated Heterochr…
P46777	60S ribosomal protein L5 OS=Homo sapiens OX=9606 GN=RPL5 PE=1 SV=3	44	16	297	34.3	9.72	50.66	37.1	8.35	24	22	6	16	14	6	cell organization and biogenesis;protein metabolism;RNA metabolism OR transcription;other metabolic processes;other biological processes	cytosol;ER/Golgi;translational apparatus;nucleus;other cell component	enzyme regulator activity;nucleic acid binding activity;other molecular function	Pf14204, Pf17144	[GO:0000027]; GO:0022618; GO:0042255; GO:0042273; GO:0065003; GO:0071826; GO:0022613; GO:0140694; GO:0042254; GO:0022607; GO:0043933; GO:0044085; GO:0070925; GO:0016043; GO:0071840; GO:0006996; GO:0009987; GO:0008150 [GO:0002181]; GO:0006412; GO:0009059; GO:0019538; GO:0010467; GO:0009058; GO:0043170; GO:0044238; GO:0008152; GO:0009987; GO:0008150 [GO:0003730]; GO:0003729; GO:0003723; GO:0003676;…	6125	ENSG00000122406	RPL5	hsa:6125; P46777; Q32LZ3; Q53HH6; Q9H3F4	WP3888; WP477	VEGFA-VEGFR2 signaling; Cytoplasmic ribosomal proteins	R-HSA-6791226; R-HSA-9010553; R-HSA-156827; R-HSA-72689; R-HSA-72706; R-HSA-975957; R-HSA-1799339; R-HSA-192823; R-HSA-9633012; R-HSA-156902; R-HSA-2408557; R-HSA-72764; R-HSA-975956	Major pathway of rRNA processing in the nucleolus and cytosol; Regulation of expression of SLITs and ROBOs; L13a-mediated translational silencing of Ceruloplasmin expression; Formation of a pool of free 40S subunits; GTP hydrolysis and joining of the 60S ribosomal subunit; Nonsense Mediated Decay (NMD) enhanced by the Exon Junction Complex (EJC); SRP-dependent cotranslational protein targeting to…
P38432	Coilin OS=Homo sapiens OX=9606 GN=COIL PE=1 SV=1	37	19	576	62.6	9.07	40.38	30.23	16.56	20	17	8	18	16	8	cell organization and biogenesis;RNA metabolism OR transcription;other metabolic processes	nucleus	nucleic acid binding activity;other molecular function	Pf15862, Pf23086	[GO:0000387]; GO:0022618; GO:0000398; GO:0065003; GO:0071826; GO:0022613; GO:0000377; GO:0006397; GO:0022607; GO:0043933; GO:0044085; GO:0000375; GO:0006396; GO:0016071; GO:0016043; GO:0071840; GO:0008380; GO:0044238; GO:0010467; GO:0032774; GO:0016070; GO:0009987; GO:0008152; GO:0009059; GO:0141187; GO:0090304; GO:0008150; GO:0009058; GO:0043170; GO:0034654; GO:0006139 [GO:0001650]; GO:0110165; …	8161	ENSG00000121058	COIL	B2R931; hsa:8161; P38432	WP2004; WP2005	miR-targeted genes in lymphocytes; miR-targeted genes in muscle cell
P26599	Polypyrimidine tract-binding protein 1 OS=Homo sapiens OX=9606 GN=PTBP1 PE=1 SV=2	29	11	557	59.6	9.16	26.79	29.39	37.99	10	17	13	9	13	11	RNA metabolism OR transcription;other metabolic processes;developmental processes;other biological processes	nucleus	nucleic acid binding activity	Pf00076, Pf11835, Pf13893	[GO:0000381]; GO:0048024; GO:0043484; GO:0050684; GO:0010468; GO:0080090; GO:1903311; GO:0010556; GO:0019222; GO:0051252; GO:0009889; GO:0060255; GO:0050794; GO:0019219; GO:0050789; GO:0065007; GO:0008150 [GO:0003729]; GO:0003723; GO:0003676; GO:0005488; GO:0003674 [GO:0005634]; GO:0043231; GO:0043227; GO:0043229; GO:0043226; GO:0005622; GO:0110165; GO:0005575 [GO:0005654]; GO:0110165; GO:0031981…	5725	ENSG00000011304	PTBP1	hsa:5725; P26599; Q9BUQ0	WP2004; WP3595; WP411	miR-targeted genes in lymphocytes; mir-124 predicted interactions with cell cycle and differentiation ; mRNA processing	R-HSA-72163; R-HSA-6803529; R-HSA-72203	mRNA Splicing - Major Pathway; FGFR2 alternative splicing; Processing of Capped Intron-Containing Pre-mRNA
Q96T23	Remodeling and spacing factor 1 OS=Homo sapiens OX=9606 GN=RSF1 PE=1 SV=2	16	21	1441	163.7	5.01	38.01	35.82		15	17		15	16		cell organization and biogenesis;RNA metabolism OR transcription;other metabolic processes;other biological processes	nucleus	other molecular function	Pf00628, Pf15612	[GO:0005634]; GO:0043231; GO:0043227; GO:0043229; GO:0043226; GO:0005622; GO:0110165; GO:0005575 [GO:0005654]; GO:0110165; GO:0031981; GO:0005575; GO:0070013; GO:0005634; GO:0043233; GO:0043229; GO:0043231; GO:0031974; GO:0043226; GO:0005622; GO:0043227 [GO:0006325]; GO:0016043; GO:0071840; GO:0009987; GO:0008150 [GO:0006334]; GO:0034728; GO:0065004; GO:0006325; GO:0006338; GO:0071824; GO:0065003…	51773	ENSG00000048649	RSF1	hsa:51773; Q86X86; Q96T23; Q9H3L8; Q9NVZ8; Q9NYU0			R-HSA-606279	Deposition of new CENPA-containing nucleosomes at the centromere
Q9NVI7	ATPase family AAA domain-containing protein 3A OS=Homo sapiens OX=9606 GN=ATAD3A PE=1 SV=2	30	9	634	71.3	8.98	44.82	56.64	33.82	22	30	16	19	21	13
Q9GZL7	Ribosome biogenesis protein WDR12 OS=Homo sapiens OX=9606 GN=WDR12 PE=1 SV=2	54	20	423	47.7	5.9	53.32	35	1.66	25	17	2	19	13	2	RNA metabolism OR transcription;other metabolic processes;signal transduction;other biological processes	nucleus;other cell component	other molecular function	Pf00400, Pf08154	[GO:0000463]; GO:0000470; GO:0006364; GO:0042273; GO:0006396; GO:0016072; GO:0042254; GO:0022613; GO:0044238; GO:0010467; GO:0032774; GO:0016070; GO:0044085; GO:0008152; GO:0009059; GO:0141187; GO:0090304; GO:0071840; GO:0009987; GO:0009058; GO:0043170; GO:0034654; GO:0006139; GO:0008150 [GO:0000466]; GO:0000460; GO:0006364; GO:0006396; GO:0016072; GO:0042254; GO:0044238; GO:0010467; GO:0032774; …	55759	ENSG00000138442	WDR12	B3KPA9; hsa:55759; Q96HU0; Q9GZL7; Q9NV80; Q9NYI8			R-HSA-6791226	Major pathway of rRNA processing in the nucleolus and cytosol
Q8WXX5	DnaJ homolog subfamily C member 9 OS=Homo sapiens OX=9606 GN=DNAJC9 PE=1 SV=1	45	13	260	29.9	5.73	41.18	38.77		16	14		13	13		cell organization and biogenesis;other biological processes	non-structural extracellular;plasma membrane;other membranes;cytosol;nucleus;other cell component	other molecular function	Pf00226, Pf23302	[GO:0005615]; GO:0110165; GO:0005576; GO:0005575 [GO:0005634]; GO:0043231; GO:0043227; GO:0043229; GO:0043226; GO:0005622; GO:0110165; GO:0005575 [GO:0005654]; GO:0110165; GO:0031981; GO:0005575; GO:0070013; GO:0005634; GO:0043233; GO:0043229; GO:0043231; GO:0031974; GO:0043226; GO:0005622; GO:0043227 [GO:0005737]; GO:0110165; GO:0005622; GO:0005575 [GO:0005829]; GO:0110165; GO:0005737; GO:000557…	23234	ENSG00000213551	DNAJC9	B2RMW6; hsa:23234; Q8WXX5
Q8IYB3	Serine/arginine repetitive matrix protein 1 OS=Homo sapiens OX=9606 GN=SRRM1 PE=1 SV=2	21	14	904	102.3	11.84	48.56	27.53		14	14		12	13		RNA metabolism OR transcription;other metabolic processes;other biological processes	cytosol;nucleus	nucleic acid binding activity	Pf01480	[GO:0000375]; GO:0008380; GO:0006396; GO:0044238; GO:0010467; GO:0032774; GO:0008152; GO:0009059; GO:0016070; GO:0141187; GO:0009987; GO:0009058; GO:0043170; GO:0090304; GO:0034654; GO:0008150; GO:0006139 [GO:0000398]; GO:0000377; GO:0006397; GO:0000375; GO:0006396; GO:0016071; GO:0008380; GO:0044238; GO:0010467; GO:0032774; GO:0016070; GO:0008152; GO:0009059; GO:0141187; GO:0090304; GO:0009987; …	10250	ENSG00000133226	SRRM1	hsa:10250; O60585; Q5VVN4; Q8IYB3	WP411	mRNA processing	R-HSA-159236; R-HSA-72187; R-HSA-73856; R-HSA-72163; R-HSA-9013418; R-HSA-9013422	Transport of Mature mRNA derived from an Intron-Containing Transcript; mRNA 3'-end processing; RNA Polymerase II Transcription Termination; mRNA Splicing - Major Pathway; RHOBTB2 GTPase cycle; RHOBTB1 GTPase cycle
Q13823	Nucleolar GTP-binding protein 2 OS=Homo sapiens OX=9606 GN=GNL2 PE=1 SV=1	31	21	731	83.6	9.25	31.06	21.54	0	23	16	1	21	14	1	other biological processes	nucleus	other molecular function	Pf01926, Pf08153	[GO:0003924]; GO:0017111; GO:0016462; GO:0016818; GO:0016817; GO:0016787; GO:0003824; GO:0003674 [GO:0005525]; GO:0032561; GO:0035639; GO:0019001; GO:0032555; GO:0043168; GO:1901265; GO:1901363; GO:0017076; GO:0032553; GO:0043167; GO:0005488; GO:0036094; GO:0000166; GO:0097367; GO:0003674 [GO:0005634]; GO:0043231; GO:0043227; GO:0043229; GO:0043226; GO:0005622; GO:0110165; GO:0005575 [GO:0005730]…	29889	ENSG00000134697	GNL2	hsa:29889; Q13823; Q9BWN7
P45973	Chromobox protein homolog 5 OS=Homo sapiens OX=9606 GN=CBX5 PE=1 SV=1	63	12	191	22.2	5.86	57.18	55.7	1.84	27	28	1	12	11	1	cell organization and biogenesis;stress response;other biological processes	nucleus;other cell component	other molecular function	Pf00385, Pf01393	[GO:0000118]; GO:0140513; GO:1902494; GO:0005654; GO:0032991; GO:0005634; GO:0110165; GO:0031981; GO:0005575; GO:0043231; GO:0070013; GO:0043227; GO:0043229; GO:0043233; GO:0043226; GO:0005622; GO:0031974 [GO:0000122]; GO:0006357; GO:0045892; GO:0006355; GO:1902679; GO:0010468; GO:2001141; GO:0010558; GO:0051253; GO:0010556; GO:0051252; GO:0009890; GO:0010605; GO:0045934; GO:0009889; GO:0060255; …	23468	ENSG00000094916	CBX5	B2R8T9; hsa:23468; P45973	WP4320; WP4657	Effect of progerin on genes involved in progeria; 22q11.2 copy number variation syndrome	R-HSA-9843940; R-HSA-4551638; R-HSA-8953750; R-HSA-983231	Regulation of endogenous retroelements by KRAB-ZFP proteins; SUMOylation of chromatin organization proteins; Transcriptional Regulation by E2F6; Factors involved in megakaryocyte development and platelet production
Q5T9A4	ATPase family AAA domain-containing protein 3B OS=Homo sapiens OX=9606 GN=ATAD3B PE=1 SV=1	35	8	648	72.5	9.2	39.1	46.27	31.51	22	24	16	18	18	14	cell organization and biogenesis	plasma membrane;other membranes;mitochondrion	other molecular function	Pf00004, Pf12037	[GO:0005524]; GO:0032559; GO:0035639; GO:0030554; GO:0032555; GO:0043168; GO:1901265; GO:1901363; GO:0017076; GO:0032553; GO:0043167; GO:0005488; GO:0036094; GO:0000166; GO:0097367; GO:0003674 [GO:0005739]; GO:0043231; GO:0005737; GO:0043227; GO:0043229; GO:0110165; GO:0005622; GO:0043226; GO:0005575 [GO:0005743]; GO:0019866; GO:0031966; GO:0031090; GO:0031967; GO:0005740; GO:0016020; GO:0043227;…	83858	ENSG00000160072	ATAD3B	A8K3H1; hsa:83858; Q5T9A4; Q6ZRB5; Q9BUK4; Q9ULE7	WP2004; WP2005; WP5345	miR-targeted genes in lymphocytes; miR-targeted genes in muscle cell; 1p36 copy number variation syndrome	R-HSA-6798695	Neutrophil degranulation
P18754	Regulator of chromosome condensation OS=Homo sapiens OX=9606 GN=RCC1 PE=1 SV=1	38	10	421	44.9	7.52	47.48	38.89		19	17		10	8		cell cycle OR cell proliferation;cell organization and biogenesis;other biological processes	nucleus;other cell component	enzyme regulator activity;nucleic acid binding activity;other molecular function	Pf25390	[GO:0000082]; GO:0044772; GO:0044843; GO:0044770; GO:1903047; GO:0022402; GO:0000278; GO:0009987; GO:0007049; GO:0008150 [GO:0000785]; GO:0110165; GO:0005694; GO:0005575; GO:0043232; GO:0043228; GO:0043229; GO:0043226; GO:0005622 [GO:0000794]; GO:0000228; GO:0000793; GO:0005694; GO:0031981; GO:0043232; GO:0070013; GO:0005634; GO:0043228; GO:0043229; GO:0043233; GO:0043231; GO:0043226; GO:0005622;…	1104	ENSG00000180198	RCC1	hsa:1104; P18754; Q16269; Q6NT97	WP4657	22q11.2 copy number variation syndrome	R-HSA-165054; R-HSA-180746; R-HSA-9615933	Rev-mediated nuclear export of HIV RNA; Nuclear import of Rev protein; Postmitotic nuclear pore complex (NPC) reformation
P22102	Trifunctional purine biosynthetic protein adenosine-3 OS=Homo sapiens OX=9606 GN=GART PE=1 SV=1	27	20	1010	107.7	6.7	14.87	56.09	3.58	7	22	2	7	20	2	other metabolic processes;developmental processes;other biological processes	cytosol	other molecular function	Pf00551, Pf00586, Pf01071, Pf02769, Pf02843, Pf02844	[GO:0003360]; GO:0048856; GO:0032502; GO:0008150 [GO:0004637]; GO:0016879; GO:0016874; GO:0003824; GO:0003674 [GO:0004641]; GO:0016882; GO:0016879; GO:0016874; GO:0003824; GO:0003674 [GO:0004644]; GO:0016742; GO:0016741; GO:0016740; GO:0003824; GO:0003674 [GO:0005524]; GO:0032559; GO:0035639; GO:0030554; GO:0032555; GO:0043168; GO:1901265; GO:1901363; GO:0017076; GO:0032553; GO:0043167; GO:000548…	2618	ENSG00000159131; ENSG00000262473	GART	A8K945; A8KA32; D3DSF3; D3DSF4; hsa:2618; O14659; P22102; Q52M77	WP176; WP241; WP4290	Folate metabolism; One-carbon metabolism; Metabolic reprogramming in colon cancer	R-HSA-73817	Purine ribonucleoside monophosphate biosynthesis
O96028	Histone-lysine N-methyltransferase NSD2 OS=Homo sapiens OX=9606 GN=NSD2 PE=1 SV=1	15	16	1365	152.2	8.69	31.94	22.58		16	14		13	13		cell organization and biogenesis;DNA metabolism;other metabolic processes;stress response;developmental processes;other biological processes	nucleus;other cell component	nucleic acid binding activity;other molecular function	Pf00505, Pf00628, Pf00855, Pf00856, Pf17907, Pf17982, Pf22908, Pf23004, Pf23011	[GO:0000122]; GO:0006357; GO:0045892; GO:0006355; GO:1902679; GO:0010468; GO:2001141; GO:0010558; GO:0051253; GO:0010556; GO:0051252; GO:0009890; GO:0010605; GO:0045934; GO:0009889; GO:0060255; GO:0019219; GO:0009892; GO:0019222; GO:0080090; GO:0048523; GO:0050794; GO:0048519; GO:0050789; GO:0065007; GO:0008150 [GO:0000785]; GO:0110165; GO:0005694; GO:0005575; GO:0043232; GO:0043228; GO:0043229; …	7468	ENSG00000109685	NSD2	A2A2T2; A2A2T3; A2A2T4; A7MCZ1; D3DVQ2; hsa:7468; O96028; O96031; Q4VBY8; Q672J1; Q6IS00; Q86V01; Q9BZB4; Q9UI92; Q9UPR2	WP5365	4p16.3 copy number variation	R-HSA-5693565; R-HSA-3214841; R-HSA-5693607; R-HSA-69473; R-HSA-5693571	Recruitment and ATM-mediated phosphorylation of repair and signaling proteins at DNA double strand breaks; PKMTs methylate histone lysines; Processing of DNA double-strand break ends; G2/M DNA damage checkpoint; Nonhomologous End-Joining (NHEJ)
P68032	Actin, alpha cardiac muscle 1 OS=Homo sapiens OX=9606 GN=ACTC1 PE=1 SV=1	36	2	377	42	5.39	57.73	77.2	35.13	33	37	16	14	14	11	cell organization and biogenesis;developmental processes;other biological processes	cytosol;cytoskeleton;other cell component	cytoskeletal activity;other molecular function	Pf00022	[GO:0000146]; GO:0003774; GO:0120544; GO:0140657; GO:0003674; GO:0120543; GO:0016853; GO:0003824 [GO:0005524]; GO:0032559; GO:0035639; GO:0030554; GO:0032555; GO:0043168; GO:1901265; GO:1901363; GO:0017076; GO:0032553; GO:0043167; GO:0005488; GO:0036094; GO:0000166; GO:0097367; GO:0003674 [GO:0005737]; GO:0110165; GO:0005622; GO:0005575 [GO:0005829]; GO:0110165; GO:0005737; GO:0005575; GO:0005622…	70	ENSG00000159251	ACTC1	hsa:70; P04270; P68032	WP2406; WP289; WP383; WP4534; WP4657; WP5087	Cardiac progenitor differentiation; Myometrial relaxation and contraction pathways; Striated muscle contraction pathway; Mechanoregulation and pathology of YAP/TAZ via Hippo and non-Hippo mechanisms; 22q11.2 copy number variation syndrome; Pleural mesothelioma	R-HSA-8980692; R-HSA-9913351; R-HSA-9764561; R-HSA-9013026; R-HSA-390522	RHOA GTPase cycle; Formation of the dystrophin-glycoprotein complex (DGC); Regulation of CDH1 Function; RHOB GTPase cycle; Striated Muscle Contraction
Q6RFH5	WD repeat-containing protein 74 OS=Homo sapiens OX=9606 GN=WDR74 PE=1 SV=1	51	14	385	42.4	8.32	39.6	33.95	3.65	17	13	2	14	11	2	RNA metabolism OR transcription;other metabolic processes;developmental processes;other biological processes	nucleus;other cell component		Pf00400	[GO:0001825]; GO:0048646; GO:0001824; GO:0032502; GO:0009653; GO:0048856; GO:0001701; GO:0008150; GO:0043009; GO:0009792; GO:0009790; GO:0007275; GO:0032501 [GO:0005634]; GO:0043231; GO:0043227; GO:0043229; GO:0043226; GO:0005622; GO:0110165; GO:0005575 [GO:0005654]; GO:0110165; GO:0031981; GO:0005575; GO:0070013; GO:0005634; GO:0043233; GO:0043229; GO:0043231; GO:0031974; GO:0043226; GO:0005622;…	54663	ENSG00000133316	WDR74	A8K8G5; hsa:54663; Q6RFH5; Q9BRC9; Q9H6X8; Q9NVY2
Q8TDN6	Ribosome biogenesis protein BRX1 homolog OS=Homo sapiens OX=9606 GN=BRIX1 PE=1 SV=2	51	14	353	41.4	9.92	55.5	42.2	15.52	21	19	6	12	13	6	cell organization and biogenesis;RNA metabolism OR transcription;other metabolic processes	nucleus;other cell component	nucleic acid binding activity	Pf04427	[GO:0000027]; GO:0022618; GO:0042255; GO:0042273; GO:0065003; GO:0071826; GO:0022613; GO:0140694; GO:0042254; GO:0022607; GO:0043933; GO:0044085; GO:0070925; GO:0016043; GO:0071840; GO:0006996; GO:0009987; GO:0008150 [GO:0005694]; GO:0043232; GO:0043228; GO:0043229; GO:0043226; GO:0005622; GO:0110165; GO:0005575 [GO:0005730]; GO:0043232; GO:0031981; GO:0043228; GO:0043229; GO:0070013; GO:0005634;…	55299	ENSG00000113460	BRIX1	A8K0P5; hsa:55299; Q3ZTT4; Q8N453; Q8TDN6; Q96DH1	WP2363	Gastric cancer network 2
Q99549	M-phase phosphoprotein 8 OS=Homo sapiens OX=9606 GN=MPHOSPH8 PE=1 SV=2	33	16	860	97.1	6.06	43.8	15.31		16	10		14	9		cell organization and biogenesis	plasma membrane;other membranes;cytosol;nucleus;other cell component	other molecular function	Pf00385, Pf12796	[GO:0000786]; GO:0032993; GO:0000785; GO:0032991; GO:0110165; GO:0005694; GO:0005575; GO:0043232; GO:0043228; GO:0043229; GO:0043226; GO:0005622 [GO:0000792]; GO:0000785; GO:0110165; GO:0005694; GO:0005575; GO:0043232; GO:0043228; GO:0043229; GO:0043226; GO:0005622 [GO:0003682]; GO:0005488; GO:0003674 [GO:0005634]; GO:0043231; GO:0043227; GO:0043229; GO:0043226; GO:0005622; GO:0110165; GO:0005575…	54737	ENSG00000196199	MPHOSPH8	B7Z6F9; hsa:54737; Q5JPE5; Q5JTQ0; Q86TK3; Q96MK4; Q99549; Q9BTP1			R-HSA-9764725; R-HSA-9843970	Negative Regulation of CDH1 Gene Transcription; Regulation of endogenous retroelements by the Human Silencing Hub (HUSH) complex
O43175	D-3-phosphoglycerate dehydrogenase OS=Homo sapiens OX=9606 GN=PHGDH PE=1 SV=4	34	15	533	56.6	6.71	22.28	51.69	22.69	13	20	11	11	13	11	cell cycle OR cell proliferation;cell organization and biogenesis;other metabolic processes;developmental processes;other biological processes	cytosol	other molecular function	Pf00389, Pf02826, Pf19304	[GO:0004617]; GO:0016616; GO:0016614; GO:0016491; GO:0003824; GO:0003674 [GO:0005829]; GO:0110165; GO:0005737; GO:0005575; GO:0005622 [GO:0006541]; GO:0009064; GO:0170033; GO:0170039; GO:1901605; GO:0006520; GO:0019752; GO:0044238; GO:0043436; GO:0008152; GO:0006082; GO:0009987; GO:0044281; GO:0008150 [GO:0006544]; GO:0009069; GO:0170039; GO:1901605; GO:0006520; GO:0019752; GO:0044238; GO:0043436…	26227	ENSG00000092621	PHGDH	B2RD08; hsa:26227; O43175; Q5SZU3; Q9BQ01	WP2525; WP4018; WP5083; WP5213	Trans-sulfuration, one-carbon metabolism and related pathways; Clear cell renal cell carcinoma pathways; Neuroinflammation and glutamatergic signaling; Amino acid metabolism in triple-negative breast cancer cells	R-HSA-977347	Serine metabolism
Q9UKV8	Protein argonaute-2 OS=Homo sapiens OX=9606 GN=AGO2 PE=1 SV=3	30	14	859	97.1	9.19	20.68	33.56	41.24	11	15	23	10	13	19	cell organization and biogenesis;protein metabolism;RNA metabolism OR transcription;other metabolic processes;developmental processes;other biological processes	non-structural extracellular;cytosol;nucleus;other cell component	nucleic acid binding activity;other molecular function	Pf02170, Pf02171, Pf08699, Pf16486, Pf16487, Pf16488	[GO:0000340]; GO:0000339; GO:0003723; GO:0003676; GO:0005488; GO:0003674 [GO:0000932]; GO:0036464; GO:0035770; GO:0005737; GO:0043232; GO:0099080; GO:0110165; GO:0005622; GO:0043228; GO:0043229; GO:0005575; GO:0043226 [GO:0000993]; GO:0001099; GO:0043175; GO:0001098; GO:0070063; GO:0005515; GO:0019899; GO:0005488; GO:0003674 [GO:0001046]; GO:0000976; GO:0001067; GO:1990837; GO:0003676; GO:0003690…	27161	ENSG00000123908	AGO2	hsa:27161; Q8TCZ5; Q8WV58; Q96ID1; Q9UKV8	WP2805; WP4549; WP4673; WP4844; WP4879	exRNA mechanism of action and biogenesis; Fragile X syndrome; Male infertility; Influence of laminopathies on Wnt signaling; Overlap between signal transduction pathways contributing to LMNA laminopathies	R-HSA-5687128; R-HSA-5578749; R-HSA-9018519; R-HSA-203927; R-HSA-5628897; R-HSA-1912408; R-HSA-9820841; R-HSA-4086398; R-HSA-9022692; R-HSA-9029569; R-HSA-9824594; R-HSA-426486; R-HSA-9764562; R-HSA-9839394; R-HSA-9725371; R-HSA-8934593; R-HSA-9759811; R-HSA-9768778; R-HSA-426496; R-HSA-8948700	MAPK6/MAPK4 signaling; Transcriptional regulation by small RNAs; Estrogen-dependent gene expression; MicroRNA (miRNA) biogenesis; TP53 Regulates Metabolic Genes; Pre-NOTCH Transcription and Translation; M-decay: degradation of maternal mRNAs by maternally stored factors; Ca2+ pathway; Regulation of MECP2 expression and activity; NR1H3 & NR1H2 regulate gene expression linked to cholesterol transpo…
Q07955	Serine/arginine-rich splicing factor 1 OS=Homo sapiens OX=9606 GN=SRSF1 PE=1 SV=2	42	18	248	27.7	10.36	94.41	69.04	35.39	49	35	21	17	16	8	cell organization and biogenesis;RNA metabolism OR transcription;other metabolic processes;transport;developmental processes;signal transduction;other biological processes	nucleus;other cell component	nucleic acid binding activity;other molecular function	Pf00076	[GO:0000380]; GO:0000398; GO:0000377; GO:0006397; GO:0000375; GO:0006396; GO:0016071; GO:0008380; GO:0044238; GO:0010467; GO:0032774; GO:0016070; GO:0008152; GO:0009059; GO:0141187; GO:0090304; GO:0009987; GO:0009058; GO:0043170; GO:0034654; GO:0006139; GO:0008150 [GO:0000395]; GO:0006376; GO:0045292; GO:0022618; GO:0000245; GO:0000398; GO:0065003; GO:0071826; GO:0022613; GO:0000377; GO:0006397; …	6426	ENSG00000136450	SRSF1	B2R6Z7; D3DTZ3; hsa:6426; Q07955; Q13809	WP411	mRNA processing	R-HSA-72163; R-HSA-72165; R-HSA-159236; R-HSA-72187; R-HSA-73856	mRNA Splicing - Major Pathway; mRNA Splicing - Minor Pathway; Transport of Mature mRNA derived from an Intron-Containing Transcript; mRNA 3'-end processing; RNA Polymerase II Transcription Termination
P62995	Transformer-2 protein homolog beta OS=Homo sapiens OX=9606 GN=TRA2B PE=1 SV=1	44	15	288	33.6	11.25	57.74	49.85	24.38	26	23	14	15	15	11	RNA metabolism OR transcription;other metabolic processes;developmental processes;other biological processes	other membranes;nucleus;other cell component	nucleic acid binding activity;other molecular function	Pf00076	[GO:0000375]; GO:0008380; GO:0006396; GO:0044238; GO:0010467; GO:0032774; GO:0008152; GO:0009059; GO:0016070; GO:0141187; GO:0009987; GO:0009058; GO:0043170; GO:0090304; GO:0034654; GO:0008150; GO:0006139 [GO:0000381]; GO:0048024; GO:0043484; GO:0050684; GO:0010468; GO:0080090; GO:1903311; GO:0010556; GO:0019222; GO:0051252; GO:0009889; GO:0060255; GO:0050794; GO:0019219; GO:0050789; GO:0065007; …	6434	ENSG00000136527	TRA2B	B4DVK2; D3DNU3; hsa:6434; O15449; P62995; Q15815; Q64283	WP411	mRNA processing	R-HSA-72163; R-HSA-72203; R-HSA-9013418; R-HSA-9013422	mRNA Splicing - Major Pathway; Processing of Capped Intron-Containing Pre-mRNA; RHOBTB2 GTPase cycle; RHOBTB1 GTPase cycle
P18621	60S ribosomal protein L17 OS=Homo sapiens OX=9606 GN=RPL17 PE=1 SV=3	52	12	184	21.4	10.17	28.29	35.03	16.42	14	19	9	9	11	7	protein metabolism;other metabolic processes	cytosol;translational apparatus;other cell component	other molecular function	Pf00237	[GO:0002181]; GO:0006412; GO:0009059; GO:0019538; GO:0010467; GO:0009058; GO:0043170; GO:0044238; GO:0008152; GO:0009987; GO:0008150 [GO:0003735]; GO:0005198; GO:0003674 [GO:0005737]; GO:0110165; GO:0005622; GO:0005575 [GO:0005829]; GO:0110165; GO:0005737; GO:0005575; GO:0005622 [GO:0006412]; GO:0009059; GO:0019538; GO:0010467; GO:0009058; GO:0043170; GO:0044238; GO:0008152; GO:0009987; GO:000815…	6139	ENSG00000265681	RPL17	B2R4H3; B4E3C2; B5ME31; hsa:6139; J3QL51; P18621; Q3KQW2; Q6NZ54; Q7M4M5	WP477	Cytoplasmic ribosomal proteins	R-HSA-9633012; R-HSA-9010553; R-HSA-156827; R-HSA-72689; R-HSA-72706; R-HSA-6791226; R-HSA-975957; R-HSA-1799339; R-HSA-192823; R-HSA-156902; R-HSA-2408557; R-HSA-72764; R-HSA-975956	Response of EIF2AK4 (GCN2) to amino acid deficiency; Regulation of expression of SLITs and ROBOs; L13a-mediated translational silencing of Ceruloplasmin expression; Formation of a pool of free 40S subunits; GTP hydrolysis and joining of the 60S ribosomal subunit; Major pathway of rRNA processing in the nucleolus and cytosol; Nonsense Mediated Decay (NMD) enhanced by the Exon Junction Complex (EJC…
P56182	Ribosomal RNA processing protein 1 homolog A OS=Homo sapiens OX=9606 GN=RRP1 PE=1 SV=1	33	13	461	52.8	9.33	53.42	36.08	15.34	22	17	6	13	11	5	RNA metabolism OR transcription;other metabolic processes	nucleus;other cell component		Pf05997	[GO:0005634]; GO:0043231; GO:0043227; GO:0043229; GO:0043226; GO:0005622; GO:0110165; GO:0005575 [GO:0005694]; GO:0043232; GO:0043228; GO:0043229; GO:0043226; GO:0005622; GO:0110165; GO:0005575 [GO:0005730]; GO:0043232; GO:0031981; GO:0043228; GO:0043229; GO:0070013; GO:0005634; GO:0043226; GO:0005622; GO:0043233; GO:0043231; GO:0110165; GO:0031974; GO:0043227; GO:0005575 [GO:0006364]; GO:0006396…	8568	ENSG00000160214	RRP1	hsa:8568; P56182; Q9NST5			R-HSA-6791226	Major pathway of rRNA processing in the nucleolus and cytosol
Q9P275	Ubiquitin carboxyl-terminal hydrolase 36 OS=Homo sapiens OX=9606 GN=USP36 PE=1 SV=4	27	27	1123	122.8	9.7	38.07	23.23		27	17		23	17		cell organization and biogenesis;protein metabolism;other metabolic processes;other biological processes	cytosol;nucleus;other cell component	other molecular function	Pf00443	[GO:0004843]; GO:0008234; GO:0101005; GO:0008233; GO:0019783; GO:0016787; GO:0140096; GO:0003824; GO:0003674 [GO:0005634]; GO:0043231; GO:0043227; GO:0043229; GO:0043226; GO:0005622; GO:0110165; GO:0005575 [GO:0005654]; GO:0110165; GO:0031981; GO:0005575; GO:0070013; GO:0005634; GO:0043233; GO:0043229; GO:0043231; GO:0031974; GO:0043226; GO:0005622; GO:0043227 [GO:0005730]; GO:0043232; GO:0031981…	57602	ENSG00000055483	USP36	hsa:57602; Q05C98; Q05DD0; Q6IQ38; Q8NDM8; Q9NVC8; Q9P275
Q92945	Far upstream element-binding protein 2 OS=Homo sapiens OX=9606 GN=KHSRP PE=1 SV=4	32	15	711	73.1	7.3	8.64	30.59	49.56	5	15	19	5	14	16	protein metabolism;RNA metabolism OR transcription;other metabolic processes;transport;other biological processes	cytosol;nucleus;other cell component	nucleic acid binding activity;other molecular function	Pf00013, Pf09005	[GO:0000375]; GO:0008380; GO:0006396; GO:0044238; GO:0010467; GO:0032774; GO:0008152; GO:0009059; GO:0016070; GO:0141187; GO:0009987; GO:0009058; GO:0043170; GO:0090304; GO:0034654; GO:0008150; GO:0006139 [GO:0003677]; GO:0003676; GO:0005488; GO:0003674 [GO:0003729]; GO:0003723; GO:0003676; GO:0005488; GO:0003674 [GO:0005634]; GO:0043231; GO:0043227; GO:0043229; GO:0043226; GO:0005622; GO:0110165…	8570	ENSG00000088247	KHSRP	hsa:8570; O00301; Q59EZ9; Q5U4P6; Q92945; Q9UNT5; Q9UQH5	WP3527	Pre-implantation embryo	R-HSA-380994; R-HSA-450604	ATF4 activates genes in response to endoplasmic reticulum stress; KSRP (KHSRP) binds and destabilizes mRNA
P17987	T-complex protein 1 subunit alpha OS=Homo sapiens OX=9606 GN=TCP1 PE=1 SV=1	35	17	556	60.3	6.11	24.98	45.25	15.56	11	20	10	8	17	9	cell organization and biogenesis;protein metabolism;other metabolic processes;other biological processes	cytosol;cytoskeleton;ER/Golgi;other cell component	other molecular function	Pf00118	[GO:0000242]; GO:0110165; GO:0005813; GO:0005575; GO:0005815; GO:0015630; GO:0005856; GO:0043232; GO:0043228; GO:0043229; GO:0043226; GO:0005622 [GO:0000792]; GO:0000785; GO:0110165; GO:0005694; GO:0005575; GO:0043232; GO:0043228; GO:0043229; GO:0043226; GO:0005622 [GO:0001669]; GO:0030141; GO:0099503; GO:0012505; GO:0031410; GO:0110165; GO:0097708; GO:0005737; GO:0005575; GO:0031982; GO:0043231;…	6950	ENSG00000120438	TCP1	E1P5B2; hsa:6950; P17987; Q15556; Q5TCM3	WP4949	16p11.2 proximal deletion syndrome	R-HSA-389960; R-HSA-5620922; R-HSA-8950505; R-HSA-390471; R-HSA-6814122; R-HSA-389957; R-HSA-390450	Formation of tubulin folding intermediates by CCT/TriC; BBSome-mediated cargo-targeting to cilium; Gene and protein expression by JAK-STAT signaling after Interleukin-12 stimulation; Association of TriC/CCT with target proteins during biosynthesis; Cooperation of PDCL (PhLP1) and TRiC/CCT in G-protein beta folding; Prefoldin mediated transfer of substrate to CCT/TriC; Folding of actin by CCT/TriC
P28331	NADH-ubiquinone oxidoreductase 75 kDa subunit, mitochondrial OS=Homo sapiens OX=9606 GN=NDUFS1 PE=1 SV=3	29	16	727	79.4	6.23	34.25	33.23		14	15		14	14		cell organization and biogenesis;other metabolic processes;transport	other membranes;mitochondrion	transporter activity;other molecular function	Pf00384, Pf09326, Pf10588, Pf13510, Pf22117, Pf22151	[GO:0005739]; GO:0043231; GO:0005737; GO:0043227; GO:0043229; GO:0110165; GO:0005622; GO:0043226; GO:0005575 [GO:0005743]; GO:0019866; GO:0031966; GO:0031090; GO:0031967; GO:0005740; GO:0016020; GO:0043227; GO:0110165; GO:0043229; GO:0005739; GO:0043226; GO:0005575; GO:0005622; GO:0043231; GO:0005737 [GO:0005758]; GO:0031970; GO:0005740; GO:0070013; GO:0031967; GO:0005739; GO:0043233; GO:0043229;…	4719	ENSG00000023228; ENSG00000283447	NDUFS1	B4DIN9; B4DJA0; B4DPG1; B4DUC1; E7ENF3; hsa:4719; P28331; Q53TR8; Q8N1C4; Q8TCC9	WP111; WP4396; WP623	Electron transport chain: OXPHOS system in mitochondria; Nonalcoholic fatty liver disease; Oxidative phosphorylation	R-HSA-6799198; R-HSA-9837999	Complex I biogenesis; Mitochondrial protein degradation
P50991	T-complex protein 1 subunit delta OS=Homo sapiens OX=9606 GN=CCT4 PE=1 SV=4	35	17	539	57.9	7.83	12.9	38.61	7.64	11	20	5	10	17	5	protein metabolism;other metabolic processes;other biological processes	cytosol;cytoskeleton;nucleus;other cell component	other molecular function	Pf00118	[GO:0002199]; GO:0032991; GO:0005575 [GO:0005524]; GO:0032559; GO:0035639; GO:0030554; GO:0032555; GO:0043168; GO:1901265; GO:1901363; GO:0017076; GO:0032553; GO:0043167; GO:0005488; GO:0036094; GO:0000166; GO:0097367; GO:0003674 [GO:0005654]; GO:0110165; GO:0031981; GO:0005575; GO:0070013; GO:0005634; GO:0043233; GO:0043229; GO:0043231; GO:0031974; GO:0043226; GO:0005622; GO:0043227 [GO:0005813]…	10575	ENSG00000115484	CCT4	B2R6I3; B7Z8B1; F5H5W3; hsa:10575; O14870; P50991; Q53QP9; Q96C51	WP4949	16p11.2 proximal deletion syndrome	R-HSA-389960; R-HSA-5620922; R-HSA-390471; R-HSA-6814122; R-HSA-389957; R-HSA-390450	Formation of tubulin folding intermediates by CCT/TriC; BBSome-mediated cargo-targeting to cilium; Association of TriC/CCT with target proteins during biosynthesis; Cooperation of PDCL (PhLP1) and TRiC/CCT in G-protein beta folding; Prefoldin mediated transfer of substrate to CCT/TriC; Folding of actin by CCT/TriC
O95793	Double-stranded RNA-binding protein Staufen homolog 1 OS=Homo sapiens OX=9606 GN=STAU1 PE=1 SV=2	30	15	577	63.1	9.44	32.79	27	24.32	16	13	15	14	11	11	cell organization and biogenesis;stress response;transport;other biological processes	plasma membrane;other membranes;cytosol;cytoskeleton;ER/Golgi;other cell component	nucleic acid binding activity;other molecular function	Pf00035, Pf16482	[GO:0000512]; GO:0035194; GO:0016441; GO:0031047; GO:0010608; GO:0010629; GO:0010468; GO:0010558; GO:0010556; GO:0009890; GO:0010605; GO:0009889; GO:0060255; GO:0009892; GO:0019222; GO:0048523; GO:0050794; GO:0048519; GO:0050789; GO:0065007; GO:0008150 [GO:0003725]; GO:0003723; GO:0003676; GO:0005488; GO:0003674 [GO:0003729]; GO:0003723; GO:0003676; GO:0005488; GO:0003674 [GO:0005737]; GO:0110165…	6780	ENSG00000124214	STAU1	A8K9Z4; E1P5Y1; E1P608; hsa:6780; O95793; Q5JW29; Q6GTM4; Q9H5B4; Q9H5B5; Q9Y3Q2
P62906	60S ribosomal protein L10a OS=Homo sapiens OX=9606 GN=RPL10A PE=1 SV=2	54	13	217	24.8	9.94	40.76	57.24	15.29	21	31	8	11	13	7	protein metabolism;other metabolic processes;other biological processes	cytosol;translational apparatus;other cell component	other molecular function	Pf00687	[GO:0002181]; GO:0006412; GO:0009059; GO:0019538; GO:0010467; GO:0009058; GO:0043170; GO:0044238; GO:0008152; GO:0009987; GO:0008150 [GO:0003735]; GO:0005198; GO:0003674 [GO:0005737]; GO:0110165; GO:0005622; GO:0005575 [GO:0005829]; GO:0110165; GO:0005737; GO:0005575; GO:0005622 [GO:0006412]; GO:0009059; GO:0019538; GO:0010467; GO:0009058; GO:0043170; GO:0044238; GO:0008152; GO:0009987; GO:000815…	4736	ENSG00000198755	RPL10A	B2R801; hsa:4736; P52859; P53025; P62906; Q5TZT6; Q8J013	WP3888; WP477	VEGFA-VEGFR2 signaling; Cytoplasmic ribosomal proteins	R-HSA-6791226; R-HSA-1799339; R-HSA-9010553; R-HSA-156827; R-HSA-72689; R-HSA-72706; R-HSA-975957; R-HSA-192823; R-HSA-9633012; R-HSA-156902; R-HSA-2408557; R-HSA-72764; R-HSA-975956	Major pathway of rRNA processing in the nucleolus and cytosol; SRP-dependent cotranslational protein targeting to membrane; Regulation of expression of SLITs and ROBOs; L13a-mediated translational silencing of Ceruloplasmin expression; Formation of a pool of free 40S subunits; GTP hydrolysis and joining of the 60S ribosomal subunit; Nonsense Mediated Decay (NMD) enhanced by the Exon Junction Comp…
P11310	Medium-chain specific acyl-CoA dehydrogenase, mitochondrial OS=Homo sapiens OX=9606 GN=ACADM PE=1 SV=1	34	15	421	46.6	8.37	50.53	29.43	11.53	21	15	5	13	13	5	other metabolic processes;stress response;developmental processes;other biological processes	other membranes;mitochondrion;other cell component	other molecular function	Pf00441, Pf02770, Pf02771	[GO:0001889]; GO:0048732; GO:0061008; GO:0048513; GO:0048731; GO:0048856; GO:0007275; GO:0032502; GO:0032501; GO:0008150 [GO:0003995]; GO:0052890; GO:0016627; GO:0016491; GO:0003824; GO:0003674 [GO:0005737]; GO:0110165; GO:0005622; GO:0005575 [GO:0005739]; GO:0043231; GO:0005737; GO:0043227; GO:0043229; GO:0110165; GO:0005622; GO:0043226; GO:0005575 [GO:0005759]; GO:0070013; GO:0005739; GO:004323…	34	ENSG00000117054	ACADM	hsa:34; P11310; Q5T4U4; Q9NYF1	WP143; WP2878; WP2882; WP368; WP3925; WP5123; WP5318; WP706	Fatty acid beta-oxidation; PPAR-alpha pathway; Nuclear receptors meta-pathway; Mitochondrial long chain fatty acid beta-oxidation; Amino acid metabolism; Mitochondrial fatty acid oxidation disorders; Female steroid hormones in cardiomyocyte energy metabolism; Sudden infant death syndrome (SIDS) susceptibility pathways	R-HSA-1989781; R-HSA-77288; R-HSA-77346; R-HSA-77348	PPARA activates gene expression; mitochondrial fatty acid beta-oxidation of unsaturated fatty acids; Beta oxidation of decanoyl-CoA to octanoyl-CoA-CoA; Beta oxidation of octanoyl-CoA to hexanoyl-CoA
Q00059	Transcription factor A, mitochondrial OS=Homo sapiens OX=9606 GN=TFAM PE=1 SV=1	50	18	246	29.1	9.72	25.04	28.37		14	15		13	13		cell organization and biogenesis;RNA metabolism OR transcription;other metabolic processes;stress response;other biological processes	cytosol;mitochondrion;other cell component	nucleic acid binding activity;other molecular function	Pf00505, Pf09011	[GO:0000976]; GO:0001067; GO:1990837; GO:0003676; GO:0003690; GO:0043565; GO:0005488; GO:0003677; GO:0003674 [GO:0001018]; GO:0000976; GO:0001067; GO:1990837; GO:0003676; GO:0003690; GO:0043565; GO:0005488; GO:0003677; GO:0003674 [GO:0001223]; GO:0001221; GO:0008134; GO:0005515; GO:0005488; GO:0003674 [GO:0001666]; GO:0006950; GO:0036293; GO:0050896; GO:0070482; GO:0008150; GO:0009628 [GO:0003682…	7019	ENSG00000108064	TFAM	A8MRB2; A9QXC6; B5BU05; hsa:7019; Q00059; Q5U0C6	WP1541; WP3630; WP3888; WP391; WP5094; WP5294	Energy metabolism; NAD metabolism, sirtuins and aging; VEGFA-VEGFR2 signaling; Mitochondrial gene expression; Orexin receptor pathway; Sildenafil treatment	R-HSA-9837999; R-HSA-163282; R-HSA-2151201	Mitochondrial protein degradation; Mitochondrial transcription initiation; Transcriptional activation of mitochondrial biogenesis
Q9H0H5	Rac GTPase-activating protein 1 OS=Homo sapiens OX=9606 GN=RACGAP1 PE=1 SV=1	34	17	632	71	8.88	37.61	29.43		17	13		15	11		cell cycle OR cell proliferation;cell organization and biogenesis;transport;developmental processes;signal transduction;other biological processes	plasma membrane;other membranes;cytosol;cytoskeleton;nucleus;other cell component	enzyme regulator activity;cytoskeletal activity;other molecular function	Pf00130, Pf00620	[GO:0000281]; GO:0061640; GO:1903047; GO:0000910; GO:0022402; GO:0000278; GO:0051301; GO:0009987; GO:0007049; GO:0008150 [GO:0000915]; GO:0000912; GO:0044837; GO:0022607; GO:0032506; GO:0061640; GO:0022402; GO:0030866; GO:0031032; GO:0016043; GO:0044085; GO:0000910; GO:0009987; GO:0007049; GO:0030036; GO:0030865; GO:0071840; GO:0051301; GO:0008150; GO:0007010; GO:0030029; GO:0006996 [GO:0001669];…	29127	ENSG00000161800	RACGAP1	hsa:29127; Q6PJ26; Q9H0H5; Q9NWN2; Q9P250; Q9P2W2	WP26; WP399	S1P receptor signal transduction; Wnt signaling and pluripotency	R-HSA-6811434; R-HSA-2132295; R-HSA-983189; R-HSA-9013106; R-HSA-8980692; R-HSA-9013404; R-HSA-9013405; R-HSA-9013148; R-HSA-9013149; R-HSA-9013423; R-HSA-9013026	COPI-dependent Golgi-to-ER retrograde traffic; MHC class II antigen presentation; Kinesins; RHOC GTPase cycle; RHOA GTPase cycle; RAC2 GTPase cycle; RHOD GTPase cycle; CDC42 GTPase cycle; RAC1 GTPase cycle; RAC3 GTPase cycle; RHOB GTPase cycle
P12277	Creatine kinase B-type OS=Homo sapiens OX=9606 GN=CKB PE=1 SV=1	44	14	381	42.6	5.59	24.87	43.25	7.82	9	22	4	7	14	3	other metabolic processes	non-structural extracellular;plasma membrane;other membranes;cytosol;mitochondrion	kinase activity;other molecular function	Pf00217, Pf02807	[GO:0004111]; GO:0016301; GO:0016775; GO:0016772; GO:0016740; GO:0003824; GO:0003674 [GO:0005524]; GO:0032559; GO:0035639; GO:0030554; GO:0032555; GO:0043168; GO:1901265; GO:1901363; GO:0017076; GO:0032553; GO:0043167; GO:0005488; GO:0036094; GO:0000166; GO:0097367; GO:0003674 [GO:0005615]; GO:0110165; GO:0005576; GO:0005575 [GO:0005739]; GO:0043231; GO:0005737; GO:0043227; GO:0043229; GO:0110165…	1152	ENSG00000166165	CKB	A8K236; B2R5R4; hsa:1152; P12277; Q2LE07; Q6FG40; Q9UC66	WP5470	Effect of omega-3 PUFA on Huntington's disease pathways	R-HSA-9696264; R-HSA-71288	RND3 GTPase cycle; Creatine metabolism
Q01831	DNA repair protein complementing XP-C cells OS=Homo sapiens OX=9606 GN=XPC PE=1 SV=4	26	19	940	105.9	8.9	37.44	11.53		20	14		15	12		cell cycle OR cell proliferation;DNA metabolism;other metabolic processes;stress response;signal transduction;other biological processes	plasma membrane;other membranes;cytosol;mitochondrion;nucleus;other cell component	nucleic acid binding activity;other molecular function	Pf03835, Pf10403, Pf10404, Pf10405	[GO:0000109]; GO:0140513; GO:0032991; GO:0005634; GO:0005575; GO:0043231; GO:0043227; GO:0043229; GO:0043226; GO:0005622; GO:0110165 [GO:0000111]; GO:0000109; GO:0140513; GO:0032991; GO:0005634; GO:0005575; GO:0043231; GO:0043227; GO:0043229; GO:0043226; GO:0005622; GO:0110165 [GO:0000404]; GO:0000217; GO:0032135; GO:0003677; GO:0030983; GO:0003676; GO:0003690; GO:0005488; GO:0003674 [GO:0000405]…	7508	ENSG00000154767	XPC	B4DIP3; E9PB96; E9PH69; hsa:7508; Q01831; Q53GT7; Q96AX0	WP4673; WP4753; WP4946; WP4963; WP5114	Male infertility; Nucleotide excision repair; DNA repair pathways, full network; p53 transcriptional gene network; Nucleotide excision repair in xeroderma pigmentosum	R-HSA-3108214; R-HSA-5696395; R-HSA-5696394	SUMOylation of DNA damage response and repair proteins; Formation of Incision Complex in GG-NER; DNA Damage Recognition in GG-NER
Q99714	3-hydroxyacyl-CoA dehydrogenase type-2 OS=Homo sapiens OX=9606 GN=HSD17B10 PE=1 SV=3	74	12	261	26.9	7.78	40.64	39.2	13.25	14	16	5	11	12	4	cell organization and biogenesis;RNA metabolism OR transcription;other metabolic processes	plasma membrane;other membranes;mitochondrion;other cell component	nucleic acid binding activity;other molecular function	Pf00106	[GO:0000049]; GO:0003723; GO:0003676; GO:0005488; GO:0003674 [GO:0003857]; GO:0016616; GO:0016614; GO:0016491; GO:0003824; GO:0003674 [GO:0004303]; GO:0033764; GO:0016229; GO:0016616; GO:0016491; GO:0016614; GO:0003824; GO:0003674 [GO:0005737]; GO:0110165; GO:0005622; GO:0005575 [GO:0005739]; GO:0043231; GO:0005737; GO:0043227; GO:0043229; GO:0110165; GO:0005622; GO:0043226; GO:0005575 [GO:000575…	3028	ENSG00000072506	HSD17B10	hsa:3028; Q5H927; Q6IBS9; Q8TCV9; Q96HD5; Q99714	WP2059; WP3871; WP5124	Alzheimer's disease and miRNA effects; Valproic acid pathway; Alzheimer's disease	R-HSA-9837999; R-HSA-70895; R-HSA-6785470; R-HSA-6787450; R-HSA-8868766	Mitochondrial protein degradation; Branched-chain amino acid catabolism; tRNA processing in the mitochondrion; tRNA modification in the mitochondrion; rRNA processing in the mitochondrion
Q01780	Exosome component 10 OS=Homo sapiens OX=9606 GN=EXOSC10 PE=1 SV=2	30	21	885	100.8	8.46	47.5	21.16		22	12		20	12		DNA metabolism;RNA metabolism OR transcription;other metabolic processes;stress response;other biological processes	cytosol;nucleus;other cytoplasmic organelle;other cell component	nucleic acid binding activity;other molecular function	Pf00570, Pf01612, Pf08066	[GO:0000166]; GO:1901265; GO:1901363; GO:0005488; GO:0036094; GO:0003674 [GO:0000175]; GO:0008408; GO:0016896; GO:0004527; GO:0004532; GO:0004518; GO:0016788; GO:0004540; GO:0140640; GO:0016787; GO:0140098; GO:0003824; GO:0003674 [GO:0000176]; GO:0000178; GO:0140513; GO:0031981; GO:1905354; GO:0005622; GO:0032991; GO:0005634; GO:0070013; GO:1902494; GO:0110165; GO:0005575; GO:0043231; GO:0043233;…	5394	ENSG00000171824	EXOSC10	B1AKQ0; B1AKQ1; hsa:5394; Q01780; Q15158			R-HSA-6791226; R-HSA-9930044	Major pathway of rRNA processing in the nucleolus and cytosol; Nuclear RNA decay
Q9UKD2	mRNA turnover protein 4 homolog OS=Homo sapiens OX=9606 GN=MRTO4 PE=1 SV=2	62	16	239	27.5	8.29	35.07	30.39	1.94	20	19	1	15	13	1	cell organization and biogenesis;RNA metabolism OR transcription;other metabolic processes;other biological processes	nucleus;other cell component		Pf00466, Pf17777	[GO:0000027]; GO:0022618; GO:0042255; GO:0042273; GO:0065003; GO:0071826; GO:0022613; GO:0140694; GO:0042254; GO:0022607; GO:0043933; GO:0044085; GO:0070925; GO:0016043; GO:0071840; GO:0006996; GO:0009987; GO:0008150 [GO:0000956]; GO:0006402; GO:0006401; GO:0010629; GO:0016071; GO:0016070; GO:0141188; GO:0010468; GO:0010558; GO:0090304; GO:0009057; GO:0034655; GO:0010556; GO:0009890; GO:0010605; …	51154	ENSG00000053372	MRTO4	B3KNB3; hsa:51154; Q5TG55; Q96SS6; Q9BPV9; Q9UKD2
Q9BW92	Threonine--tRNA ligase, mitochondrial OS=Homo sapiens OX=9606 GN=TARS2 PE=1 SV=1	32	18	718	81	7.3	27.11	26.68	0	17	14	2	16	13	2	protein metabolism;RNA metabolism OR transcription;other metabolic processes	mitochondrion	other molecular function	Pf00587, Pf02824, Pf03129, Pf07973	[GO:0002161]; GO:0140101; GO:0106074; GO:0140098; GO:0006399; GO:0006450; GO:0140640; GO:0016070; GO:0065008; GO:0003824; GO:0090304; GO:0065007; GO:0003674; GO:0006139; GO:0043170; GO:0008150; GO:0044238; GO:0008152; GO:0009987 [GO:0004829]; GO:0004812; GO:0016875; GO:0140101; GO:0016874; GO:0140098; GO:0003824; GO:0140640; GO:0003674 [GO:0005524]; GO:0032559; GO:0035639; GO:0030554; GO:0032555;…	80222	ENSG00000143374	TARS2	hsa:80222; Q53GW7; Q96I50; Q9BW92; Q9H9V2			R-HSA-379726	Mitochondrial tRNA aminoacylation
P27635	60S ribosomal protein L10 OS=Homo sapiens OX=9606 GN=RPL10 PE=1 SV=5	53	15	214	24.6	10.08	31.51	35.08	12.26	20	19	7	13	12	6	protein metabolism;other metabolic processes;developmental processes;other biological processes	cytosol;ER/Golgi;translational apparatus;nucleus;other cell component	other molecular function	Pf00252	[GO:0000122]; GO:0006357; GO:0045892; GO:0006355; GO:1902679; GO:0010468; GO:2001141; GO:0010558; GO:0051253; GO:0010556; GO:0051252; GO:0009890; GO:0010605; GO:0045934; GO:0009889; GO:0060255; GO:0019219; GO:0009892; GO:0019222; GO:0080090; GO:0048523; GO:0050794; GO:0048519; GO:0050789; GO:0065007; GO:0008150 [GO:0002181]; GO:0006412; GO:0009059; GO:0019538; GO:0010467; GO:0009058; GO:0043170; …	6134	ENSG00000147403	RPL10	A3KQT0; D3DWW6; hsa:6134; P27635; Q16470; Q2HXT7; Q53FH7; Q6FGN8; Q8TDA5	WP477; WP5316	Cytoplasmic ribosomal proteins; Primary ovarian insufficiency	R-HSA-156827; R-HSA-72689; R-HSA-72706; R-HSA-9010553; R-HSA-975957; R-HSA-975956; R-HSA-9633012; R-HSA-6791226; R-HSA-1799339; R-HSA-192823; R-HSA-156902; R-HSA-2408557; R-HSA-72764	L13a-mediated translational silencing of Ceruloplasmin expression; Formation of a pool of free 40S subunits; GTP hydrolysis and joining of the 60S ribosomal subunit; Regulation of expression of SLITs and ROBOs; Nonsense Mediated Decay (NMD) enhanced by the Exon Junction Complex (EJC); Nonsense Mediated Decay (NMD) independent of the Exon Junction Complex (EJC); Response of EIF2AK4 (GCN2) to amino…
Q9Y230	RuvB-like 2 OS=Homo sapiens OX=9606 GN=RUVBL2 PE=1 SV=3	42	20	463	51.1	5.64	33.12	18.19	4.35	21	12	3	18	10	3	cell organization and biogenesis;protein metabolism;DNA metabolism;other metabolic processes;stress response;other biological processes	other membranes;cytosol;cytoskeleton;nucleus;other cell component	nucleic acid binding activity;other molecular function	Pf06068, Pf17856	[GO:0000492]; GO:0000491; GO:0022618; GO:0065003; GO:0071826; GO:0022613; GO:0022607; GO:0043933; GO:0044085; GO:0016043; GO:0071840; GO:0009987; GO:0008150 [GO:0000723]; GO:0006259; GO:0032200; GO:0090304; GO:0051276; GO:0006139; GO:0043170; GO:0006996; GO:0044238; GO:0008152; GO:0016043; GO:0009987; GO:0071840; GO:0008150 [GO:0000786]; GO:0032993; GO:0000785; GO:0032991; GO:0110165; GO:0005694;…	10856	ENSG00000183207	RUVBL2	B3KQ59; E7ETE5; hsa:10856; Q6FIB9; Q6PK27; Q9Y230; Q9Y361			R-HSA-3214847; R-HSA-171319	HATs acetylate histones; Telomere Extension By Telomerase
P62136	Serine/threonine-protein phosphatase PP1-alpha catalytic subunit OS=Homo sapiens OX=9606 GN=PPP1CA PE=1 SV=1	50	3	330	37.5	6.33	34.6	29.07	2.57	15	14	1	15	14	1	cell adhesion;cell organization and biogenesis;protein metabolism;DNA metabolism;RNA metabolism OR transcription;other metabolic processes;stress response;developmental processes;other biological processes	plasma membrane;other membranes;cytosol;nucleus;other cell component	other molecular function	Pf00149, Pf16891	[GO:0000164]; GO:0008287; GO:0005737; GO:1903293; GO:0110165; GO:0005622; GO:1902494; GO:0005575; GO:0032991 [GO:0001111]; GO:0001109; GO:0006366; GO:0032774; GO:0006351; GO:0016070; GO:0141187; GO:0010467; GO:0090304; GO:0009059; GO:0034654; GO:0006139; GO:0043170; GO:0009058; GO:0044238; GO:0008152; GO:0009987; GO:0008150 [GO:0004721]; GO:0016791; GO:0140096; GO:0042578; GO:0003824; GO:0016788;…	5499	ENSG00000172531	PPP1CA	A6NNR3; B2R908; hsa:5499; P08129; P20653; P22802; P62136; Q07161	WP1422; WP1602; WP2636; WP306; WP3888; WP4541; WP4549; WP4747; WP5083; WP5426	Sphingolipid pathway; Nicotine effect on dopaminergic neurons; Common pathways underlying drug addiction; Focal adhesion; VEGFA-VEGFR2 signaling; Hippo-Merlin signaling dysregulation; Fragile X syndrome; Netrin-UNC5B signaling; Neuroinflammation and glutamatergic signaling; HDAC6 interactions in the central nervous system	R-HSA-163560; R-HSA-2173788; R-HSA-9828806; R-HSA-9931530; R-HSA-180024	Triglyceride catabolism; Downregulation of TGF-beta receptor signaling; Maturation of hRSV A proteins; Phosphorylation and nuclear translocation of the CRY:PER:kinase complex; DARPP-32 events
P78347	General transcription factor II-I OS=Homo sapiens OX=9606 GN=GTF2I PE=1 SV=2	21	16	998	112.3	6.39	28.06	36.21	8.4	13	15	5	13	13	5	RNA metabolism OR transcription;other metabolic processes;other biological processes	nucleus;other cell component	nucleic acid binding activity;other molecular function	Pf02946	[GO:0000981]; GO:0003700; GO:0006357; GO:0140110; GO:0006355; GO:0003674; GO:0010468; GO:2001141; GO:0010556; GO:0051252; GO:0009889; GO:0060255; GO:0019219; GO:0019222; GO:0080090; GO:0050794; GO:0050789; GO:0065007; GO:0008150 [GO:0001228]; GO:0000981; GO:0001216; GO:0045944; GO:0003700; GO:0006357; GO:0045893; GO:0140110; GO:0006355; GO:1902680; GO:0003674; GO:0010468; GO:2001141; GO:0010557; …	2969	ENSG00000263001	GTF2I	hsa:2969; O14743; O15359; O43546; O43588; O43589; P78347; Q75M85; Q75M86; Q75M87; Q75M88; Q86U51; Q9BSZ4	WP23; WP4932; WP5269	B cell receptor signaling; 7q11.23 copy number variation syndrome; Genetic causes of porto-sinusoidal vascular disease
P53396	ATP-citrate synthase OS=Homo sapiens OX=9606 GN=ACLY PE=1 SV=3	20	18	1101	120.8	7.33	12.32	34.77		8	19		8	17		other metabolic processes;other biological processes	non-structural extracellular;cytosol;cytoskeleton;nucleus;other cytoplasmic organelle;other cell component	other molecular function	Pf00285, Pf00549, Pf02629, Pf16114, Pf24948	[GO:0003878]; GO:0046912; GO:0016746; GO:0016740; GO:0003824; GO:0003674 [GO:0005524]; GO:0032559; GO:0035639; GO:0030554; GO:0032555; GO:0043168; GO:1901265; GO:1901363; GO:0017076; GO:0032553; GO:0043167; GO:0005488; GO:0036094; GO:0000166; GO:0097367; GO:0003674 [GO:0005576]; GO:0110165; GO:0005575 [GO:0005654]; GO:0110165; GO:0031981; GO:0005575; GO:0070013; GO:0005634; GO:0043233; GO:0043229…	47	ENSG00000131473	ACLY	B4DIM0; B4E3P0; hsa:47; P53396; Q13037; Q9BRL0	WP1982; WP2453; WP357; WP3925; WP3965; WP4018; WP4290; WP5500	Sterol regulatory element-binding proteins (SREBP) signaling; TCA cycle and deficiency of pyruvate dehydrogenase complex (PDHc); Fatty acid biosynthesis; Amino acid metabolism; Lipid metabolism pathway; Clear cell renal cell carcinoma pathways; Metabolic reprogramming in colon cancer; Bempedoic acid therapy in atherosclerosis and metabolic syndrome	R-HSA-6798695; R-HSA-163765; R-HSA-75105	Neutrophil degranulation; ChREBP activates metabolic gene expression; Fatty acyl-CoA biosynthesis
P62979	Ubiquitin-40S ribosomal protein S27a OS=Homo sapiens OX=9606 GN=RPS27A PE=1 SV=2	49	10	156	18	9.64	63.55	59.71	81.66	26	28	35	8	8	10	protein metabolism;other metabolic processes	plasma membrane;other membranes;cytosol;mitochondrion;ER/Golgi;translational apparatus;nucleus;other cytoplasmic organelle;other cell component	other molecular function	Pf00240, Pf01599	[GO:0002181]; GO:0006412; GO:0009059; GO:0019538; GO:0010467; GO:0009058; GO:0043170; GO:0044238; GO:0008152; GO:0009987; GO:0008150 [GO:0003735]; GO:0005198; GO:0003674 [GO:0005654]; GO:0110165; GO:0031981; GO:0005575; GO:0070013; GO:0005634; GO:0043233; GO:0043229; GO:0043231; GO:0031974; GO:0043226; GO:0005622; GO:0043227 [GO:0005730]; GO:0043232; GO:0031981; GO:0043228; GO:0043229; GO:0070013…	6233	ENSG00000143947	RPS27A	hsa:6233; P02248; P02249; P02250; P14798; P62979; P62988; Q29120; Q6LBL4; Q6LDU5; Q8WYN8; Q91887; Q91888; Q9BQ77; Q9BWD6; Q9BX98; Q9UEF2; Q9UEG1; Q9UEK8; Q9UPK7	WP477	Cytoplasmic ribosomal proteins	R-HSA-2467813; R-HSA-8852276; R-HSA-9646399; R-HSA-2559580; R-HSA-1169408; R-HSA-156827; R-HSA-72649; R-HSA-72689; R-HSA-72695; R-HSA-72702; R-HSA-72706; R-HSA-917937; R-HSA-9010553; R-HSA-6791226; R-HSA-975957; R-HSA-1799339; R-HSA-192823; R-HSA-9633012; R-HSA-156902; R-HSA-2408557; R-HSA-72764; R-HSA-975956; R-HSA-9725370; R-HSA-1236382; R-HSA-9636383; R-HSA-6804756; R-HSA-5693607; R-HSA-565616…	Separation of Sister Chromatids; The role of GTSE1 in G2/M progression after G2 checkpoint; Aggrephagy; Oxidative Stress Induced Senescence; ISG15 antiviral mechanism; L13a-mediated translational silencing of Ceruloplasmin expression; Translation initiation complex formation; Formation of a pool of free 40S subunits; Formation of the ternary complex, and subsequently, the 43S complex; Ribosomal s…
Q8IY37	Probable ATP-dependent RNA helicase DHX37 OS=Homo sapiens OX=9606 GN=DHX37 PE=1 SV=1	19	19	1157	129.5	8.1	22.01	15.84		17	13		17	12		cell organization and biogenesis;RNA metabolism OR transcription;other metabolic processes;developmental processes;other biological processes	other membranes;nucleus;other cell component	nucleic acid binding activity;other molecular function	Pf00270, Pf00271, Pf04408, Pf07717, Pf21010, Pf23362	[GO:0000462]; GO:0030490; GO:0006364; GO:0042274; GO:0006396; GO:0016072; GO:0042254; GO:0022613; GO:0044238; GO:0010467; GO:0032774; GO:0016070; GO:0044085; GO:0008152; GO:0009059; GO:0141187; GO:0090304; GO:0071840; GO:0009987; GO:0009058; GO:0043170; GO:0034654; GO:0006139; GO:0008150 [GO:0003723]; GO:0003676; GO:0005488; GO:0003674 [GO:0003724]; GO:0004386; GO:0008186; GO:0140098; GO:0120545;…	57647	ENSG00000150990	DHX37	hsa:57647; Q8IY37; Q9BUI7; Q9P211			R-HSA-6791226; R-HSA-6790901	Major pathway of rRNA processing in the nucleolus and cytosol; rRNA modification in the nucleus and cytosol
Q7Z3K3	Pogo transposable element with ZNF domain OS=Homo sapiens OX=9606 GN=POGZ PE=1 SV=2	18	18	1410	155.2	7.4	33.21	28.89		15	14		15	12		cell cycle OR cell proliferation;cell organization and biogenesis;DNA metabolism;stress response;other biological processes	plasma membrane;other membranes;cytosol;cytoskeleton;nucleus;other cell component	nucleic acid binding activity;other molecular function	Pf03184, Pf03221, Pf25414, Pf25429	[GO:0000724]; GO:0000725; GO:0006302; GO:0006281; GO:0006310; GO:0006259; GO:0006974; GO:0090304; GO:0033554; GO:0006139; GO:0043170; GO:0006950; GO:0051716; GO:0044238; GO:0008152; GO:0050896; GO:0009987; GO:0008150 [GO:0000785]; GO:0110165; GO:0005694; GO:0005575; GO:0043232; GO:0043228; GO:0043229; GO:0043226; GO:0005622 [GO:0003677]; GO:0003676; GO:0005488; GO:0003674 [GO:0005634]; GO:0043231…	23126	ENSG00000143442	POGZ	B4DTP8; B4DYL9; B7ZBY5; E9PM80; hsa:23126; O75049; Q3LIC4; Q5SZS1; Q5SZS2; Q5SZS3; Q5SZS4; Q7Z3K3; Q8TDZ7; Q9Y4X7
P16989	Y-box-binding protein 3 OS=Homo sapiens OX=9606 GN=YBX3 PE=1 SV=4	49	6	372	40.1	9.77	18.9	29.37	32.39	9	8	15	7	6	10	stress response;developmental processes;other biological processes	cytosol;nucleus;other cell component	nucleic acid binding activity;other molecular function	Pf00313	[GO:0000122]; GO:0006357; GO:0045892; GO:0006355; GO:1902679; GO:0010468; GO:2001141; GO:0010558; GO:0051253; GO:0010556; GO:0051252; GO:0009890; GO:0010605; GO:0045934; GO:0009889; GO:0060255; GO:0019219; GO:0009892; GO:0019222; GO:0080090; GO:0048523; GO:0050794; GO:0048519; GO:0050789; GO:0065007; GO:0008150 [GO:0000977]; GO:0000976; GO:0001067; GO:1990837; GO:0003676; GO:0003690; GO:0043565; …	8531	ENSG00000060138	YBX3	B2RBW6; hsa:8531; P16989; Q14121; Q969N6; Q96B76	WP2290; WP2864	RalA downstream regulated genes; Apoptosis-related network due to altered Notch3 in ovarian cancer
P04637	Cellular tumor antigen p53 OS=Homo sapiens OX=9606 GN=TP53 PE=1 SV=4	47	13	393	43.6	6.79	65.03	29.48	21.19	25	13	10	13	9	8	cell cycle OR cell proliferation;cell organization and biogenesis;DNA metabolism;RNA metabolism OR transcription;other metabolic processes;stress response;transport;developmental processes;signal transduction;other biological processes	cytosol;cytoskeleton;mitochondrion;ER/Golgi;nucleus;other cell component	signal transduction activity or receptor binding;enzyme regulator activity;nucleic acid binding activity;other molecular function	Pf00870, Pf07710, Pf08563, Pf18521	[GO:0000122]; GO:0006357; GO:0045892; GO:0006355; GO:1902679; GO:0010468; GO:2001141; GO:0010558; GO:0051253; GO:0010556; GO:0051252; GO:0009890; GO:0010605; GO:0045934; GO:0009889; GO:0060255; GO:0019219; GO:0009892; GO:0019222; GO:0080090; GO:0048523; GO:0050794; GO:0048519; GO:0050789; GO:0065007; GO:0008150 [GO:0000423]; GO:0000422; GO:0016236; GO:0006914; GO:0009056; GO:0061919; GO:0008152; …	7157	ENSG00000141510	TP53	hsa:7157; P04637; Q15086; Q15087; Q15088; Q16535; Q16807; Q16808; Q16809; Q16810; Q16811; Q16848; Q2XN98; Q3LRW1; Q3LRW2; Q3LRW3; Q3LRW4; Q3LRW5; Q86UG1; Q8J016; Q99659; Q9BTM4; Q9HAQ8; Q9NP68; Q9NPJ2; Q9NZD0; Q9UBI2; Q9UQ61	WP1403; WP1530; WP1545; WP1601; WP1742; WP176; WP1772; WP179; WP2249; WP2261; WP2363; WP2374; WP2431; WP2446; WP2447; WP2516; WP254; WP2815; WP2828; WP3286; WP3303; WP3611; WP3614; WP3646; WP3651; WP3672; WP382; WP3981; WP3982; WP399; WP4155; WP4172; WP4191; WP4206; WP4216; WP4239; WP4255; WP4262; WP4263; WP4284; WP4313; WP4320; WP4399; WP45; WP4630; WP4657; WP4658; WP4674; WP4685; WP4746; WP4747…	AMP-activated protein kinase signaling; miRNA regulation of DNA damage response; miRNAs involved in DNA damage response; Fluoropyrimidine activity; TP53 network; Folate metabolism; Apoptosis modulation and signaling; Cell cycle; Metastatic brain tumor; Glioblastoma signaling; Gastric cancer network 2; Oncostatin M signaling; Spinal cord injury; Retinoblastoma gene in cancer; Amyotrophic lateral s…	R-HSA-8943724; R-HSA-983231; R-HSA-9833482; R-HSA-9819196; R-HSA-6804116; R-HSA-6804115; R-HSA-5689880; R-HSA-8852276; R-HSA-5628897; R-HSA-6804757; R-HSA-5693565; R-HSA-6803211; R-HSA-349425; R-HSA-2559580; R-HSA-6796648; R-HSA-6804756; R-HSA-9725370; R-HSA-390471; R-HSA-6785807; R-HSA-1912408; R-HSA-2559585; R-HSA-8853884; R-HSA-6803207; R-HSA-6804760; R-HSA-69473; R-HSA-9758274; R-HSA-6804114;…	Regulation of PTEN gene transcription; Factors involved in megakaryocyte development and platelet production; PKR-mediated signaling; Zygotic genome activation (ZGA); TP53 Regulates Transcription of Genes Involved in G1 Cell Cycle Arrest; TP53 regulates transcription of additional cell cycle genes whose exact role in the p53 pathway remain uncertain; Ub-specific processing proteases; The role of …
Q96I24	Far upstream element-binding protein 3 OS=Homo sapiens OX=9606 GN=FUBP3 PE=1 SV=2	38	18	572	61.6	8.38	13.27	23.47	36.07	10	13	22	9	11	17	RNA metabolism OR transcription;other metabolic processes;other biological processes	translational apparatus;nucleus;other cell component	nucleic acid binding activity	Pf00013	[GO:0003697]; GO:0003677; GO:0003676; GO:0005488; GO:0003674 [GO:0003729]; GO:0003723; GO:0003676; GO:0005488; GO:0003674 [GO:0005634]; GO:0043231; GO:0043227; GO:0043229; GO:0043226; GO:0005622; GO:0110165; GO:0005575 [GO:0005654]; GO:0110165; GO:0031981; GO:0005575; GO:0070013; GO:0005634; GO:0043233; GO:0043229; GO:0043231; GO:0031974; GO:0043226; GO:0005622; GO:0043227 [GO:0005737]; GO:011016…	8939	ENSG00000107164	FUBP3	A3KFK8; A3KFL0; hsa:8939; Q92946; Q96I24; Q9BVB6
Q13242	Serine/arginine-rich splicing factor 9 OS=Homo sapiens OX=9606 GN=SRSF9 PE=1 SV=1	59	17	221	25.5	8.65	33.04	40.31	27.58	19	24	13	14	17	10	cell organization and biogenesis;RNA metabolism OR transcription;other metabolic processes;other biological processes	nucleus	other molecular function	Pf00076	[GO:0000380]; GO:0000398; GO:0000377; GO:0006397; GO:0000375; GO:0006396; GO:0016071; GO:0008380; GO:0044238; GO:0010467; GO:0032774; GO:0016070; GO:0008152; GO:0009059; GO:0141187; GO:0090304; GO:0009987; GO:0009058; GO:0043170; GO:0034654; GO:0006139; GO:0008150 [GO:0005654]; GO:0110165; GO:0031981; GO:0005575; GO:0070013; GO:0005634; GO:0043233; GO:0043229; GO:0043231; GO:0031974; GO:0043226; …	8683	ENSG00000111786	SRSF9	hsa:8683; Q13242; Q52LD1	WP2001; WP2004; WP2005; WP2006; WP411	miR-targeted genes in adipocytes; miR-targeted genes in lymphocytes; miR-targeted genes in muscle cell; miR-targeted genes in squamous cell; mRNA processing	R-HSA-72163; R-HSA-159236; R-HSA-72187; R-HSA-73856	mRNA Splicing - Major Pathway; Transport of Mature mRNA derived from an Intron-Containing Transcript; mRNA 3'-end processing; RNA Polymerase II Transcription Termination
Q96A08	Histone H2B type 1-A OS=Homo sapiens OX=9606 GN=H2BC1 PE=1 SV=3	44	1	127	14.2	10.32	112.54	86.45	12.33	65	59	8	10	8	3	cell organization and biogenesis;protein metabolism;other metabolic processes;stress response;other biological processes	nucleus;other cell component	nucleic acid binding activity;other molecular function	Pf00125	[GO:0000786]; GO:0032993; GO:0000785; GO:0032991; GO:0110165; GO:0005694; GO:0005575; GO:0043232; GO:0043228; GO:0043229; GO:0043226; GO:0005622 [GO:0001674]; GO:0043073; GO:0005634; GO:0043231; GO:0043227; GO:0043229; GO:0043226; GO:0005622; GO:0110165; GO:0005575 [GO:0003677]; GO:0003676; GO:0005488; GO:0003674 [GO:0005654]; GO:0110165; GO:0031981; GO:0005575; GO:0070013; GO:0005634; GO:0043233…	255626	ENSG00000146047	H2BC1	B2R544; hsa:255626; Q6NZ98; Q6NZA0; Q6NZA1; Q96A08			R-HSA-5689880; R-HSA-8939236; R-HSA-2559580; R-HSA-9843940; R-HSA-9609690; R-HSA-8866654; R-HSA-3214847; R-HSA-977225; R-HSA-1221632; R-HSA-9610379; R-HSA-5578749; R-HSA-606279; R-HSA-9764725; R-HSA-9845323; R-HSA-5250924; R-HSA-5693565; R-HSA-201722; R-HSA-3214815; R-HSA-427413; R-HSA-5617472; R-HSA-9018519; R-HSA-1912408; R-HSA-2559582; R-HSA-9841922; R-HSA-8936459; R-HSA-5693607; R-HSA-69473; …	Ub-specific processing proteases; RUNX1 regulates transcription of genes involved in differentiation of HSCs; Oxidative Stress Induced Senescence; Regulation of endogenous retroelements by KRAB-ZFP proteins; HCMV Early Events; E3 ubiquitin ligases ubiquitinate target proteins; HATs acetylate histones; Amyloid fiber formation; Meiotic synapsis; HCMV Late Events; Transcriptional regulation by small…
Q6PI48	Aspartate--tRNA ligase, mitochondrial OS=Homo sapiens OX=9606 GN=DARS2 PE=1 SV=1	31	18	645	73.5	8.02	35.03	37.2		21	19		16	16		protein metabolism;RNA metabolism OR transcription;other metabolic processes	other membranes;mitochondrion;nucleus	nucleic acid binding activity;other molecular function	Pf00152, Pf01336, Pf02938	[GO:0000049]; GO:0003723; GO:0003676; GO:0005488; GO:0003674 [GO:0004815]; GO:0004812; GO:0016875; GO:0140101; GO:0016874; GO:0140098; GO:0003824; GO:0140640; GO:0003674 [GO:0005524]; GO:0032559; GO:0035639; GO:0030554; GO:0032555; GO:0043168; GO:1901265; GO:1901363; GO:0017076; GO:0032553; GO:0043167; GO:0005488; GO:0036094; GO:0000166; GO:0097367; GO:0003674 [GO:0005654]; GO:0110165; GO:0031981…	55157	ENSG00000117593	DARS2	hsa:55157; Q6PI48			R-HSA-379726	Mitochondrial tRNA aminoacylation
Q04837	Single-stranded DNA-binding protein, mitochondrial OS=Homo sapiens OX=9606 GN=SSBP1 PE=1 SV=1	72	13	148	17.2	9.6	54.24	55.29	20.7	22	23	9	12	11	7	cell organization and biogenesis;DNA metabolism;other metabolic processes;other biological processes	mitochondrion	enzyme regulator activity;nucleic acid binding activity;other molecular function	Pf00436	[GO:0000002]; GO:0007005; GO:0006996; GO:0016043; GO:0071840; GO:0009987; GO:0008150 [GO:0003682]; GO:0005488; GO:0003674 [GO:0003697]; GO:0003677; GO:0003676; GO:0005488; GO:0003674 [GO:0005739]; GO:0043231; GO:0005737; GO:0043227; GO:0043229; GO:0110165; GO:0005622; GO:0043226; GO:0005575 [GO:0005759]; GO:0070013; GO:0005739; GO:0043233; GO:0043229; GO:0043231; GO:0005737; GO:0031974; GO:004322…	6742	ENSG00000106028; ENSG00000262771	SSBP1	hsa:6742; Q04837			R-HSA-9837999; R-HSA-2151201; R-HSA-9913635	Mitochondrial protein degradation; Transcriptional activation of mitochondrial biogenesis; Strand-asynchronous mitochondrial DNA replication
A0A0G2JNQ3	Heterogeneous nuclear ribonucleoprotein C-like 2 OS=Homo sapiens OX=9606 GN=HNRNPCL2 PE=3 SV=1	25	1	293	32	5.43	61.15	57.24	64.99	25	26	27	10	12	12			nucleic acid binding activity	Pf00076	[GO:0003723]; GO:0003676; GO:0005488; GO:0003674		ENSG00000274109	HNRNPCL2	A0A0G2JNQ3
Q9BQ67	Glutamate-rich WD repeat-containing protein 1 OS=Homo sapiens OX=9606 GN=GRWD1 PE=1 SV=1	32	13	446	49.4	4.92	33.49	26.45	6.82	13	12	4	10	12	4	cell organization and biogenesis;DNA metabolism;other metabolic processes;other biological processes	cytosol;nucleus;other cell component	nucleic acid binding activity;other molecular function	Pf00400, Pf12265	[GO:0003682]; GO:0005488; GO:0003674 [GO:0003688]; GO:1990837; GO:0003690; GO:0043565; GO:0003677; GO:0003676; GO:0005488; GO:0003674 [GO:0005634]; GO:0043231; GO:0043227; GO:0043229; GO:0043226; GO:0005622; GO:0110165; GO:0005575 [GO:0005654]; GO:0110165; GO:0031981; GO:0005575; GO:0070013; GO:0005634; GO:0043233; GO:0043229; GO:0043231; GO:0031974; GO:0043226; GO:0005622; GO:0043227 [GO:0005694…	83743	ENSG00000105447	GRWD1	A0MNN5; hsa:83743; Q8TF59; Q9BQ67
P63104	14-3-3 protein zeta/delta OS=Homo sapiens OX=9606 GN=YWHAZ PE=1 SV=1	41	11	245	27.7	4.79	12.03	36.39	9.06	7	13	3	6	12	2	cell organization and biogenesis;protein metabolism;other metabolic processes;stress response;developmental processes;signal transduction;other biological processes	cytosol;nucleus;other cell component	other molecular function	Pf00244	[GO:0000122]; GO:0006357; GO:0045892; GO:0006355; GO:1902679; GO:0010468; GO:2001141; GO:0010558; GO:0051253; GO:0010556; GO:0051252; GO:0009890; GO:0010605; GO:0045934; GO:0009889; GO:0060255; GO:0019219; GO:0009892; GO:0019222; GO:0080090; GO:0048523; GO:0050794; GO:0048519; GO:0050789; GO:0065007; GO:0008150 [GO:0001525]; GO:0048646; GO:0048514; GO:0032502; GO:0009653; GO:0035239; GO:0001568; …	7534	ENSG00000164924	YWHAZ	A8K1N0; B7Z465; hsa:7534; P29213; P29312; P63104; Q32P43; Q5XJ08; Q6GPI2; Q6IN74; Q6NUR9; Q6P3U9; Q86V33	WP179; WP2037; WP2272; WP289; WP4666; WP5143; WP536; WP706	Cell cycle; Prolactin signaling; Pathogenic Escherichia coli infection; Myometrial relaxation and contraction pathways; Hepatitis B infection; GDNF signaling; Calcium regulation in cardiac cells; Sudden infant death syndrome (SIDS) susceptibility pathways	R-HSA-1445148; R-HSA-9604323; R-HSA-5628897; R-HSA-9614399; R-HSA-3769402; R-HSA-512988; R-HSA-9013700; R-HSA-75035; R-HSA-9856649; R-HSA-5625740; R-HSA-9735871; R-HSA-9755779; R-HSA-392517; R-HSA-450604; R-HSA-430116; R-HSA-111447	Translocation of SLC2A4 (GLUT4) to the plasma membrane; Negative regulation of NOTCH4 signaling; TP53 Regulates Metabolic Genes; Regulation of localization of FOXO transcription factors; Deactivation of the beta-catenin transactivating complex; Interleukin-3, Interleukin-5 and GM-CSF signaling; NOTCH4 Activation and Transmission of Signal to the Nucleus; Chk1/Chk2(Cds1) mediated inactivation of C…
Q9Y265	RuvB-like 1 OS=Homo sapiens OX=9606 GN=RUVBL1 PE=1 SV=1	44	16	456	50.2	6.42	38.78	29.68	20.28	17	14	9	14	11	8	cell organization and biogenesis;DNA metabolism;other metabolic processes;stress response;other biological processes	other membranes;cytosol;cytoskeleton;nucleus;other cell component	other molecular function	Pf06068, Pf17856	[GO:0000492]; GO:0000491; GO:0022618; GO:0065003; GO:0071826; GO:0022613; GO:0022607; GO:0043933; GO:0044085; GO:0016043; GO:0071840; GO:0009987; GO:0008150 [GO:0000723]; GO:0006259; GO:0032200; GO:0090304; GO:0051276; GO:0006139; GO:0043170; GO:0006996; GO:0044238; GO:0008152; GO:0016043; GO:0009987; GO:0071840; GO:0008150 [GO:0000786]; GO:0032993; GO:0000785; GO:0032991; GO:0110165; GO:0005694;…	8607	ENSG00000175792	RUVBL1	B2R5S0; hsa:8607; P82276; Q1KMR0; Q53HK5; Q53HL7; Q53Y27; Q9BSX9; Q9Y265	WP2361; WP4258	Gastric cancer network 1; lncRNA in canonical Wnt signaling and colorectal cancer	R-HSA-5689880; R-HSA-5696394; R-HSA-606279; R-HSA-5689603; R-HSA-201722; R-HSA-171319; R-HSA-3214847	Ub-specific processing proteases; DNA Damage Recognition in GG-NER; Deposition of new CENPA-containing nucleosomes at the centromere; UCH proteinases; Formation of the beta-catenin:TCF transactivating complex; Telomere Extension By Telomerase; HATs acetylate histones
Q9Y3C1	Nucleolar protein 16 OS=Homo sapiens OX=9606 GN=NOP16 PE=1 SV=2	49	13	178	21.2	9.94	31.8	20.89	6.35	14	13	4	12	11	4	other biological processes	nucleus;other cell component		Pf09420	[GO:0005654]; GO:0110165; GO:0031981; GO:0005575; GO:0070013; GO:0005634; GO:0043233; GO:0043229; GO:0043231; GO:0031974; GO:0043226; GO:0005622; GO:0043227 [GO:0005730]; GO:0043232; GO:0031981; GO:0043228; GO:0043229; GO:0070013; GO:0005634; GO:0043226; GO:0005622; GO:0043233; GO:0043231; GO:0110165; GO:0031974; GO:0043227; GO:0005575 [GO:0042273]; GO:0022613; GO:0042254; GO:0044085; GO:0071840;…	51491	ENSG00000048162	NOP16	B4DV13; D6RGD3; hsa:51491; Q05D05; Q6IAI6; Q6PIM0; Q8IXL5; Q9Y3C1	WP5380	5q35 copy number variation
Q9UQE7	Structural maintenance of chromosomes protein 3 OS=Homo sapiens OX=9606 GN=SMC3 PE=1 SV=2	18	20	1217	141.5	7.18	20.06	19.28	0	14	18	1	14	17	1	cell cycle OR cell proliferation;cell organization and biogenesis;DNA metabolism;other metabolic processes;stress response;other biological processes	cytosol;cytoskeleton;nucleus;other cell component	cytoskeletal activity;nucleic acid binding activity;other molecular function	Pf02463, Pf06470	[GO:0000278]; GO:0007049; GO:0009987; GO:0008150 [GO:0000775]; GO:0098687; GO:0110165; GO:0005694; GO:0005575; GO:0043232; GO:0043228; GO:0043229; GO:0043226; GO:0005622 [GO:0000785]; GO:0110165; GO:0005694; GO:0005575; GO:0043232; GO:0043228; GO:0043229; GO:0043226; GO:0005622 [GO:0000800]; GO:0110165; GO:0000795; GO:0005575; GO:0099086; GO:0000794; GO:0000228; GO:0000793; GO:0005694; GO:0031981…	9126	ENSG00000108055	SMC3	A8K156; hsa:9126; O60464; Q5T482; Q9UQE7	WP179; WP2446; WP3584; WP3995; WP4240; WP5117; WP5118; WP5402	Cell cycle; Retinoblastoma gene in cancer; MECP2 and associated Rett syndrome; Prion disease pathway; Regulation of sister chromatid separation at the metaphase-anaphase transition; Cohesin complex - Cornelia de Lange syndrome; SMC1/SMC3 role in DNA damage - Cornelia de Lange Syndrome; 10q22q23 copy number variation	R-HSA-3108214; R-HSA-2467813; R-HSA-2500257; R-HSA-1221632; R-HSA-9018519; R-HSA-2468052; R-HSA-2470946	SUMOylation of DNA damage response and repair proteins; Separation of Sister Chromatids; Resolution of Sister Chromatid Cohesion; Meiotic synapsis; Estrogen-dependent gene expression; Establishment of Sister Chromatid Cohesion; Cohesin Loading onto Chromatin
Q9NRX1	RNA-binding protein PNO1 OS=Homo sapiens OX=9606 GN=PNO1 PE=1 SV=1	61	14	252	27.9	9.73	44.47	21.62	3.34	17	8	1	14	6	1	other biological processes	cytosol;nucleus;other cell component		Pf22891	[GO:0005634]; GO:0043231; GO:0043227; GO:0043229; GO:0043226; GO:0005622; GO:0110165; GO:0005575 [GO:0005654]; GO:0110165; GO:0031981; GO:0005575; GO:0070013; GO:0005634; GO:0043233; GO:0043229; GO:0043231; GO:0031974; GO:0043226; GO:0005622; GO:0043227 [GO:0005730]; GO:0043232; GO:0031981; GO:0043228; GO:0043229; GO:0070013; GO:0005634; GO:0043226; GO:0005622; GO:0043233; GO:0043231; GO:0110165;…	56902	ENSG00000115946	PNO1	A8K6Q0; hsa:56902; Q53G13; Q8WVB8; Q9NRX1			R-HSA-6791226; R-HSA-6790901	Major pathway of rRNA processing in the nucleolus and cytosol; rRNA modification in the nucleus and cytosol
P25205	DNA replication licensing factor MCM3 OS=Homo sapiens OX=9606 GN=MCM3 PE=1 SV=3	29	20	808	90.9	5.77	15.44	23.8	2.97	11	19	1	11	18	1	cell cycle OR cell proliferation;DNA metabolism;other metabolic processes;stress response;other biological processes	nucleus;other cell component	nucleic acid binding activity;other molecular function	Pf00493, Pf14551, Pf17207, Pf17855, Pf23191	[GO:0000727]; GO:0000724; GO:0000725; GO:0006302; GO:0006281; GO:0006310; GO:0006259; GO:0006974; GO:0090304; GO:0033554; GO:0006139; GO:0043170; GO:0006950; GO:0051716; GO:0044238; GO:0008152; GO:0050896; GO:0009987; GO:0008150 [GO:0003677]; GO:0003676; GO:0005488; GO:0003674 [GO:0003697]; GO:0003677; GO:0003676; GO:0005488; GO:0003674 [GO:0004386]; GO:0120545; GO:0140640; GO:0140657; GO:0120543…	4172	ENSG00000112118	MCM3	B4DWW4; hsa:4172; P25205; Q92660; Q9BTR3; Q9NUE7	WP179; WP2446; WP4352; WP45; WP466	Cell cycle; Retinoblastoma gene in cancer; Ciliary landscape; G1 to S cell cycle control; DNA replication	R-HSA-68867; R-HSA-68949; R-HSA-176187; R-HSA-68962; R-HSA-176974	Assembly of the pre-replicative complex; Orc1 removal from chromatin; Activation of ATR in response to replication stress; Activation of the pre-replicative complex; Unwinding of DNA
P17066	Heat shock 70 kDa protein 6 OS=Homo sapiens OX=9606 GN=HSPA6 PE=1 SV=2	26	5	643	71	6.14	26.35	32.29	47.36	12	16	25	9	11	18	protein metabolism;other metabolic processes;stress response	non-structural extracellular;plasma membrane;other membranes;cytosol;cytoskeleton;nucleus;other cell component	other molecular function	Pf00012	[GO:0005524]; GO:0032559; GO:0035639; GO:0030554; GO:0032555; GO:0043168; GO:1901265; GO:1901363; GO:0017076; GO:0032553; GO:0043167; GO:0005488; GO:0036094; GO:0000166; GO:0097367; GO:0003674 [GO:0005576]; GO:0110165; GO:0005575 [GO:0005634]; GO:0043231; GO:0043227; GO:0043229; GO:0043226; GO:0005622; GO:0110165; GO:0005575 [GO:0005737]; GO:0110165; GO:0005622; GO:0005575 [GO:0005814]; GO:004323…	3310	ENSG00000173110	HSPA6	hsa:3310; P17066; Q1HBA8; Q8IYK7; Q9BT95	WP2359; WP382; WP4630	Parkin-ubiquitin proteasomal system pathway; MAPK signaling; Measles virus infection	R-HSA-3371453; R-HSA-6798695	Regulation of HSF1-mediated heat shock response; Neutrophil degranulation
P36873	Serine/threonine-protein phosphatase PP1-gamma catalytic subunit OS=Homo sapiens OX=9606 GN=PPP1CC PE=1 SV=1	45	1	323	37	6.54	32.31	26.97	4.5	15	12	2	15	12	2	cell cycle OR cell proliferation;cell organization and biogenesis;protein metabolism;other metabolic processes;developmental processes;signal transduction;other biological processes	plasma membrane;other membranes;cytosol;cytoskeleton;mitochondrion;nucleus;other cell component	other molecular function	Pf00149, Pf16891	[GO:0000070]; GO:0000819; GO:1903047; GO:0140014; GO:0051276; GO:0098813; GO:0022402; GO:0000278; GO:0000280; GO:0006996; GO:0007059; GO:0009987; GO:0007049; GO:0048285; GO:0016043; GO:0008150; GO:0071840 [GO:0000165]; GO:0141124; GO:0035556; GO:0007165; GO:0009987; GO:0050794; GO:0007154; GO:0023052; GO:0051716; GO:0008150; GO:0050789; GO:0050896; GO:0065007 [GO:0000776]; GO:0043232; GO:0099080;…	5501	ENSG00000186298	PPP1CC	hsa:5501; P36873	WP2636; WP306; WP4541; WP5083	Common pathways underlying drug addiction; Focal adhesion; Hippo-Merlin signaling dysregulation; Neuroinflammation and glutamatergic signaling	R-HSA-2467813; R-HSA-2500257; R-HSA-5663220; R-HSA-9648025; R-HSA-141444; R-HSA-2173788; R-HSA-9828806; R-HSA-163560; R-HSA-5673000; R-HSA-9726840; R-HSA-9726842; R-HSA-9931530	Separation of Sister Chromatids; Resolution of Sister Chromatid Cohesion; RHO GTPases Activate Formins; EML4 and NUDC in mitotic spindle formation; Amplification of signal from unattached kinetochores via a MAD2 inhibitory signal; Downregulation of TGF-beta receptor signaling; Maturation of hRSV A proteins; Triglyceride catabolism; RAF activation; SHOC2 M1731 mutant abolishes MRAS complex functio…
P05455	Lupus La protein OS=Homo sapiens OX=9606 GN=SSB PE=1 SV=2	37	13	408	46.8	7.12	16.22	38.74	5.11	6	15	4	6	13	4	RNA metabolism OR transcription;other metabolic processes;transport;other biological processes	cytosol;nucleus;other cell component	nucleic acid binding activity	Pf00076, Pf05383, Pf08777	[GO:0000049]; GO:0003723; GO:0003676; GO:0005488; GO:0003674 [GO:0001682]; GO:0099116; GO:0000966; GO:0008033; GO:0006396; GO:0006399; GO:0044238; GO:0010467; GO:0032774; GO:0016070; GO:0008152; GO:0009059; GO:0141187; GO:0090304; GO:0009987; GO:0009058; GO:0043170; GO:0034654; GO:0006139; GO:0008150 [GO:0003723]; GO:0003676; GO:0005488; GO:0003674 [GO:0003729]; GO:0003723; GO:0003676; GO:0005488…	6741	ENSG00000138385	SSB	hsa:6741; P05455; Q15367; Q53XJ4			R-HSA-749476; R-HSA-73980	RNA Polymerase III Abortive And Retractive Initiation; RNA Polymerase III Transcription Termination
Q6DKI1	60S ribosomal protein L7-like 1 OS=Homo sapiens OX=9606 GN=RPL7L1 PE=1 SV=2	51	13	255	29.7	10.52	45.54	24.1	12.77	18	14	5	12	10	5	RNA metabolism OR transcription;other metabolic processes;developmental processes	cytosol;translational apparatus;nucleus	other molecular function	Pf00327, Pf08079	[GO:0000463]; GO:0000470; GO:0006364; GO:0042273; GO:0006396; GO:0016072; GO:0042254; GO:0022613; GO:0044238; GO:0010467; GO:0032774; GO:0016070; GO:0044085; GO:0008152; GO:0009059; GO:0141187; GO:0090304; GO:0071840; GO:0009987; GO:0009058; GO:0043170; GO:0034654; GO:0006139; GO:0008150 [GO:0001825]; GO:0048646; GO:0001824; GO:0032502; GO:0009653; GO:0048856; GO:0001701; GO:0008150; GO:0043009; …	285855	ENSG00000146223	RPL7L1	A8K7D4; B7Z652; hsa:285855; Q5TFZ5; Q6DKI1; Q6PEK3
Q9H0S4	Probable ATP-dependent RNA helicase DDX47 OS=Homo sapiens OX=9606 GN=DDX47 PE=1 SV=1	32	12	455	50.6	9.1	35.92	25.98	2.32	14	10	1	12	9	1	RNA metabolism OR transcription;other metabolic processes;signal transduction	nucleus	other molecular function	Pf00270, Pf00271	[GO:0003724]; GO:0004386; GO:0008186; GO:0140098; GO:0120545; GO:0140640; GO:0140657; GO:0120543; GO:0003824; GO:0003674; GO:0016853 [GO:0005524]; GO:0032559; GO:0035639; GO:0030554; GO:0032555; GO:0043168; GO:1901265; GO:1901363; GO:0017076; GO:0032553; GO:0043167; GO:0005488; GO:0036094; GO:0000166; GO:0097367; GO:0003674 [GO:0005634]; GO:0043231; GO:0043227; GO:0043229; GO:0043226; GO:0005622;…	51202	ENSG00000213782	DDX47	B3KXP4; G5E955; hsa:51202; Q96GM0; Q96NV8; Q9H0S4; Q9UI98			R-HSA-6791226; R-HSA-6790901	Major pathway of rRNA processing in the nucleolus and cytosol; rRNA modification in the nucleus and cytosol
Q13185	Chromobox protein homolog 3 OS=Homo sapiens OX=9606 GN=CBX3 PE=1 SV=4	61	9	183	20.8	5.33	54.25	63.06	1.73	28	32	1	8	11	1	cell organization and biogenesis;stress response;other biological processes	other membranes;cytoskeleton;nucleus;other cell component	other molecular function	Pf00385, Pf01393	[GO:0000775]; GO:0098687; GO:0110165; GO:0005694; GO:0005575; GO:0043232; GO:0043228; GO:0043229; GO:0043226; GO:0005622 [GO:0000779]; GO:0000775; GO:0000793; GO:0098687; GO:0005694; GO:0110165; GO:0043232; GO:0005575; GO:0043228; GO:0043229; GO:0043226; GO:0005622 [GO:0000785]; GO:0110165; GO:0005694; GO:0005575; GO:0043232; GO:0043228; GO:0043229; GO:0043226; GO:0005622 [GO:0000791]; GO:0000785…	11335	ENSG00000122565	CBX3	hsa:11335; Q13185; Q96CD7; Q99409; Q9BVS3; Q9P0Z6	WP410; WP4320; WP5119	Exercise-induced circadian regulation; Effect of progerin on genes involved in progeria; NIPBL role in DNA damage - Cornelia de Lange syndrome	R-HSA-73772; R-HSA-427389; R-HSA-8953750	RNA Polymerase I Promoter Escape; ERCC6 (CSB) and EHMT2 (G9a) positively regulate rRNA expression; Transcriptional Regulation by E2F6
P63244	Receptor of activated protein C kinase 1 OS=Homo sapiens OX=9606 GN=RACK1 PE=1 SV=3	59	17	317	35.1	7.69	22.55	32.98	17.59	11	19	11	11	16	11	cell organization and biogenesis;protein metabolism;other metabolic processes;developmental processes;other biological processes	plasma membrane;cytosol;mitochondrion;translational apparatus;nucleus;other cell component	signal transduction activity or receptor binding;enzyme regulator activity;translation activity;other molecular function	Pf00400	[GO:0001891]; GO:0110165; GO:0005886; GO:0005575; GO:0016020; GO:0071944 [GO:0001934]; GO:0001932; GO:0031401; GO:0042327; GO:0031399; GO:0042325; GO:0051247; GO:0045937; GO:0051246; GO:0019220; GO:0010604; GO:0010562; GO:0060255; GO:0080090; GO:0051174; GO:0009893; GO:0019222; GO:0048522; GO:0050794; GO:0048518; GO:0050789; GO:0065007; GO:0008150 [GO:0002181]; GO:0006412; GO:0009059; GO:0019538;…	10399	ENSG00000204628	RACK1	B3KTJ0; D3DWS0; hsa:10399; P25388; P63244; P99049; Q53HU2; Q5J8M6; Q5VLR4; Q6FH47	WP138; WP2380; WP3888; WP4630; WP5036; WP5300; WP585	Androgen receptor signaling; Brain-derived neurotrophic factor (BDNF) signaling; VEGFA-VEGFR2 signaling; Measles virus infection; Angiotensin II receptor type 1 pathway; TROP2 regulatory signaling; Interferon type I signaling	R-HSA-9766229; R-HSA-5357905; R-HSA-5357956; R-HSA-5626978	Degradation of CDH1; Regulation of TNFR1 signaling; TNFR1-induced NF-kappa-B signaling pathway; TNFR1-mediated ceramide production
Q5SY16	Polynucleotide 5'-hydroxyl-kinase NOL9 OS=Homo sapiens OX=9606 GN=NOL9 PE=1 SV=1	35	17	702	79.3	9.13	36.6	10.43	2.62	19	9	2	17	9	2	RNA metabolism OR transcription;other metabolic processes	cytoskeleton;nucleus	nucleic acid binding activity;kinase activity;other molecular function	Pf16575, Pf24419, Pf25467	[GO:0000448]; GO:0000479; GO:0000463; GO:0000466; GO:0006364; GO:0000470; GO:0000460; GO:0006396; GO:0016072; GO:0042254; GO:0042273; GO:0044238; GO:0010467; GO:0032774; GO:0016070; GO:0022613; GO:0008152; GO:0009059; GO:0141187; GO:0090304; GO:0044085; GO:0009987; GO:0009058; GO:0043170; GO:0034654; GO:0006139; GO:0071840; GO:0008150 [GO:0000460]; GO:0006364; GO:0006396; GO:0016072; GO:0042254; …	79707	ENSG00000162408	NOL9	hsa:79707; Q2NL84; Q4VBY3; Q5SY16; Q6P472; Q7L4D6; Q96EE0; Q9H5L4	WP5483	Hallmark of cancer: non-mutational epigenetic reprogramming	R-HSA-6791226	Major pathway of rRNA processing in the nucleolus and cytosol
O15381	Nuclear valosin-containing protein-like OS=Homo sapiens OX=9606 GN=NVL PE=1 SV=1	27	20	856	95	6.48	34.49	15.01		17	12		17	11		cell organization and biogenesis;RNA metabolism OR transcription;other metabolic processes;other biological processes	nucleus	other molecular function	Pf00004, Pf16725, Pf17862	[GO:0005524]; GO:0032559; GO:0035639; GO:0030554; GO:0032555; GO:0043168; GO:1901265; GO:1901363; GO:0017076; GO:0032553; GO:0043167; GO:0005488; GO:0036094; GO:0000166; GO:0097367; GO:0003674 [GO:0005634]; GO:0043231; GO:0043227; GO:0043229; GO:0043226; GO:0005622; GO:0110165; GO:0005575 [GO:0005654]; GO:0110165; GO:0031981; GO:0005575; GO:0070013; GO:0005634; GO:0043233; GO:0043229; GO:0043231;…	4931	ENSG00000143748	NVL	B4DMC4; B4DP98; hsa:4931; O15381; Q96EM7
Q92734	Protein TFG OS=Homo sapiens OX=9606 GN=TFG PE=1 SV=2	34	11	400	43.4	5.1	31.59	30.64	60.38	15	11	19	9	6	9	cell organization and biogenesis;transport	cytosol;ER/Golgi;other cell component	other molecular function	Pf00564	[GO:0005737]; GO:0110165; GO:0005622; GO:0005575 [GO:0005829]; GO:0110165; GO:0005737; GO:0005575; GO:0005622 [GO:0006888]; GO:0046907; GO:0048193; GO:0006810; GO:0051641; GO:0051649; GO:0016192; GO:0051234; GO:0009987; GO:0051179; GO:0008150 [GO:0042802]; GO:0005515; GO:0005488; GO:0003674 [GO:0043231]; GO:0043227; GO:0043229; GO:0043226; GO:0005622; GO:0110165; GO:0005575 [GO:0048208]; GO:00069…	10342	ENSG00000114354	TFG	D3DN49; G5E9V1; hsa:10342; K0J5S8; K0J6K2; Q15656; Q92734; Q969I2			R-HSA-9725370; R-HSA-204005	Signaling by ALK fusions and activated point mutants; COPII-mediated vesicle transport
Q9NX24	H/ACA ribonucleoprotein complex subunit 2 OS=Homo sapiens OX=9606 GN=NHP2 PE=1 SV=1	39	7	153	17.2	8.22	39.27	35.85	4.3	14	12	2	7	7	2	cell organization and biogenesis;DNA metabolism;RNA metabolism OR transcription;other metabolic processes	nucleus;other cell component	nucleic acid binding activity	Pf01248	[GO:0000454]; GO:0031118; GO:0000154; GO:0001522; GO:0006364; GO:0009451; GO:0006396; GO:0016072; GO:0042254; GO:0016070; GO:0043412; GO:0044238; GO:0010467; GO:0032774; GO:0022613; GO:0090304; GO:0043170; GO:0008152; GO:0009059; GO:0141187; GO:0044085; GO:0006139; GO:0009987; GO:0009058; GO:0034654; GO:0071840; GO:0008150 [GO:0003723]; GO:0003676; GO:0005488; GO:0003674 [GO:0003730]; GO:0003729;…	55651	ENSG00000145912	NHP2	A6NKY8; hsa:55651; Q9NX24; Q9P095			R-HSA-6790901; R-HSA-171319	rRNA modification in the nucleus and cytosol; Telomere Extension By Telomerase
Q9NTI5	Sister chromatid cohesion protein PDS5 homolog B OS=Homo sapiens OX=9606 GN=PDS5B PE=1 SV=1	14	16	1447	164.6	8.47	24.59	26.41		13	14		11	14		cell cycle OR cell proliferation;cell organization and biogenesis;DNA metabolism;other metabolic processes;stress response;other biological processes	cytosol;nucleus;other cell component	nucleic acid binding activity	Pf20168	[GO:0000775]; GO:0098687; GO:0110165; GO:0005694; GO:0005575; GO:0043232; GO:0043228; GO:0043229; GO:0043226; GO:0005622 [GO:0000785]; GO:0110165; GO:0005694; GO:0005575; GO:0043232; GO:0043228; GO:0043229; GO:0043226; GO:0005622 [GO:0003677]; GO:0003676; GO:0005488; GO:0003674 [GO:0005634]; GO:0043231; GO:0043227; GO:0043229; GO:0043226; GO:0005622; GO:0110165; GO:0005575 [GO:0005654]; GO:011016…	23047	ENSG00000083642	PDS5B	hsa:23047; Q5R3S3; Q5W0K8; Q6NSC3; Q8IXT6; Q9H5N8; Q9NTI5; Q9Y2I5; Q9Y451	WP5117; WP5402	Cohesin complex - Cornelia de Lange syndrome; 10q22q23 copy number variation	R-HSA-2467813; R-HSA-2500257; R-HSA-2468052; R-HSA-2470946	Separation of Sister Chromatids; Resolution of Sister Chromatid Cohesion; Establishment of Sister Chromatid Cohesion; Cohesin Loading onto Chromatin
[truncated: 1,945 more rows]
