# Supplementary material for: RNF31 restricts EV-A71 replication through innate immune activation and VP4 degradation, and is antagonized by viral 3C proteases
Source: PLoS Pathog. 2026 Jul 2;22(7):e1014415. doi: 10.1371/journal.ppat.1014415 (PMC13345468; doi:10.1371/journal.ppat.1014415)
Supplement: S2 Data — (XLSX) [file ppat.1014415.s014.xlsx]

## Sheet: Fig 1
Fig 1A
	Mock			EV-A71
0 h	0.954273	1.03704	1.00868	0.981102	0.928179	1.05883
24 h	1.05515	1.02629	0.918559	0.950952	0.970931	0.970933
48 h	1.01736	1.02811	0.983614	1.01396	1.06437	0.972655

## Sheet: Fig 2
Fig 2B
	DMSO			Rupintrivir
	0.983759	1.01081	1.00543	0.423838	0.440488	0.456762

## Sheet: Fig 3
Fig 3B
		WT			RNF31-KO
	24 h	0.897137	1.09688	1.01635	1.5405	1.61709	1.69749
	48 h	2.92837	3.07396	3.2045	5.13406	4.95917	5.97981
Fig 3C
		WT			RNF31-KO
	24 h	2.87	2.74	2.81	3.43	3.48	3.59
	48 h	3.67	3.54	3.65	4.01	4.05	3.98
Fig 3D
		WT			RNF31-KO
	24 h	2.14	2.25	2.24	2.74	2.87	2.71
	48 h	2.84	2.75	2.66	3.01	3.23	3.18
Fig 3E
		WT			RNF31-KO
	24 h	3.65	3.73	3.71	4.46	4.41	4.53
	48 h	4.43	4.54	4.51	4.89	4.91	4.86
Fig 3G
		Vector			RNF31			RNF31-Q400A
	24 h	1.06194	0.911744	1.0329	0.58776	0.621273	0.571688	0.368567	0.356013	0.395021
	48 h	3.67234	3.37924	3.19696	2.43969	2.30809	2.21407	1.79005	1.75321	1.59107
Fig 3H
		Vector			RNF31			RNF31-Q400A
	24 h	1.96	2.07	1.93	1.43	1.55	1.58	1.11	1.16	1.05
	48 h	2.84	2.75	2.77	2.24	2.21	2.35	1.65	1.64	1.77

## Sheet: Fig 4
Fig 4A
		Vector			RNF31
	0 h	0.921552	1.02239	1.05657	1.32572	1.47101	1.46099
	8 h	13.5468	13.4533	12.5456	17.4569	16.7352	16.5795
	12 h	19.6479	19.4572	21.6784	23.5674	23.8956	24.6548
Fig 4B
		Vector			RNF31
	0 h	0.94325	0.990504	1.06625	1.25702	1.27075	1.33789
	8 h	5.46652	5.73887	5.86842	8.57495	8.75956	8.74158
	12 h	10.6306	10.9722	11.2442	18.4399	18.626	17.2265
Fig 4C
		WT			RNF31-KO
	0 h	0.932323	1.04324	1.01326	0.968654	0.912474	0.856373
	8 h	11.5765	11.5676	13.5975	7.57492	7.19857	8.53586
	12 h	18.5844	17.4396	17.2749	12.5584	13.2549	12.8573
Fig 4D
		WT			RNF31-KO
	0 h	1.03275	0.974833	1.03985	0.964633	0.916375	0.883765
	8 h	6.49585	6.84379	6.12435	4.33231	3.97363	3.83747
	12 h	11.7385	11.7484	12.2385	7.32343	7.94843	8.23123

## Sheet: Fig 5
Fig 5E
		Vector	RNF31
	0 h	1	0.999924
	4 h	0.9795	0.665127
	8 h	0.933253	0.158705
	12 h	0.575273	0.0373781
Fig 5F
	Vector			RNF31
	1.06191	0.911722	1.03288	1.05699	1.04244	0.846725
Fig 5G
	WT			RNF31-KO
	1.04006	0.963707	0.997692	1.08423	1.12246	0.93088

## Sheet: Fig 6
Fig 6F
	Vector			RNF31			RNF31C885S
	1.08425	0.924471	0.997715	0.559923	0.54085	0.470837	0.864537	0.80107	0.823591
Fig 6G
	Vector			RNF31			RNF31C885S
	2.86	2.91	2.77	2.23	2.19	1.93	2.69	2.65	2.74

## Sheet: Fig 7
Fig 7A
		Vector			RNF31			RNF31-N			RNF31-C
	Mock	0.912219	1.00525	1.0845	1.14302	1.1941	1.11929	1.04595	1.08155	1.10354	1.01275	1.04305	1.06608
	EV-A71	14.9611	16.0599	15.1617	19.5146	20.6666	22.7781	14.8874	13.9757	13.0656	15.7586	15.8306	16.9041
Fig 7B
		Vector			RNF31			RNF31-N			RNF31-C
	Mock	0.909233	1.01009	1.08359	1.09627	1.2138	1.29897	0.867046	0.894327	0.912659	0.785923	0.804917	0.827891
	EV-A71	4.95512	4.05374	4.15438	6.20998	7.32289	6.41481	4.8479	4.93521	4.02242	3.67194	3.73539	4.80242
Fig 7F
	Vector			RNF31			RNF31-N			RNF31-C
	1.08172	0.981684	0.941694	0.548411	0.470847	0.575676	0.979441	0.939542	0.91385	1.16476	1.27459	1.07925
Fig 7G
	Vector			RNF31			RNF31-N			RNF31-C
	2.76	2.86	2.71	2.23	2.27	2.31	2.66	2.69	2.73	2.79	2.81	2.83
Fig 7I
	Vector			RNF31			RNF31-N			RNF31-C
	0.959264	1.02811	1.01396	0.650671	0.598739	0.574349	0.970433	0.911744	0.856604	1.10703	1.17016	0.983979
Fig 7J
	Vector			RNF31			RNF31-N			RNF31-C
	3.54	3.68	3.26	2.95	2.76	2.79	3.54	3.58	3.45	3.67	3.61	3.76

## Sheet: Fig 8
Fig 8F
	Vector			RNF31
	1.10468	1.01651	0.878811	0.522544	0.526179	0.477518
Fig 8G
	Vector			RNF31
	7.23	7.35	7.21	6.76	6.69	6.65
Fig 8I
	Vector			RNF31
	1.05788	1.01478	0.927341	0.395341	0.337082	0.3256
Fig 8J
	Vector			RNF31
	5.76	5.71	5.82	5.23	5.47	5.34
Fig 8L
	Vector			RNF31
	0.980018	1.07989	0.940096	0.507289	0.528831	0.4092
Fig 8M
	Vector			RNF31
	4.43	4.61	4.46	4.01	4.09	4.15

## Sheet: Fig s2
Fig s2D
		WT			RNF31-KO
	24 h	100.232	98.9978	100.77	101.72	103.334	100.865
	48 h	103.36	97.8621	98.7783	101.104	101.527	99.6946
Fig s2G
		WT			RNF31-KO
	24 h	96.8187	107.41	95.7712	102.256	91.7142	96.4363
	48 h	98.8739	101.981	99.1447	100.034	100.718	98.0873
Fig s2I
		WT			RNF31-KO
	24 h	1	0.959264	1.04247	1.59107	1.40444	1.44393
	48 h	4.30705	4.64829	4.04657	7.29395	6.75849	6.9005
Fig s2J
		WT			RNF31-KO
	24 h	3.13	3.24	3.19	3.56	3.66	3.68
	48 h	4.09	4.11	3.93	4.53	4.43	4.41
Fig s2L
		Vector			RNF31
	24 h	1.01628	1.05944	0.92871	0.559923	0.54085	0.533404
	48 h	3.83706	3.94493	3.63008	3.11666	3.03143	2.65737
Fig s2M
		Vector			RNF31
	24 h	2.46	2.68	2.62	2.12	2.24	2.07
	48 h	3.74	3.61	3.69	3.28	3.23	3.26

## Sheet: Fig s3
Fig s3A
	Vector			RNF31
	3.9936	3.97759	3.97492	4.02561	3.94024	3.96569
Fig s3B
	WT			RNF31-KO
	3.54542	3.45472	3.36935	3.41203	3.332	3.44138
Fig s3C
	Vector			RNF31
	3.87888	3.90556	4.03628	3.78818	3.87088	3.77751
Fig s3D
	WT			RNF31-KO
	3.41737	3.53741	3.50273	3.43337	3.68948	3.39336
Fig s3E
	Vector			RNF31
	1.04463	1.03223	0.946376	0.956768	0.997451	1.15335
Fig s3F
	WT			RNF31-KO
	1.1395	1.04758	1.03848	1.14757	1.12344	1.16747
Fig s3G
	Vector			RNF31
	4.95398	5.01534	5.10071	4.19368	4.31373	4.3404
Fig s3H
	WT			RNF31-KO
	4.40443	4.55115	4.62051	4.94064	5.12205	5.13806

[truncated: 4 more sheets: Fig s4, Fig s5, Fig s6, Fig s7]
